# Supplementary material for: Upcycling end-of-life vehicle waste plastic into flash graphene
Source: Commun Eng. 2022 May 26;1:3. doi: 10.1038/s44172-022-00006-7 (PMC10955767; doi:10.1038/s44172-022-00006-7)
Supplement: Supplementary file 2 — Supplementary Data 1 [file 44172_2022_6_MOESM2_ESM.xlsx]

## Sheet: Flash Joule Heating
	Flash Joule Heating
				Intensity of Inputs				Overall Contribution
				Cumulative Energy Demand (CED) MJ/unit	100 Year Global Warming Potential (kg CO2 equivalent/unit)	Cumulative Water Use (L/ unit)	Material Input?	Cumulative Energy Demand (CED) MJ	100 Year Global Warming Potential (kg CO2 equivalent)	Cumulative Water Use (L)	Notes	Reference
	Hammer Milling
	Inputs			CED	GWP	CWU		CED	GWP	CWU
	5	kg	Plastic Particles (coarse)	0	0	0	1	0	0	0	Cut-off approach i.e. plastic waste is burden-free
	0.25	kg	Metcoke (MC)	35	0.53	0.63917	1	8.75	0.1325	0.159793	Addition of 5 wt%	GREET 2020.Net
	0.0945	kWh	Electricity	7.221	0.45	2.40765		0.682384	0.042525	0.227523	Proxy: 18 kWh/Mg for Miscanthus biomass hammer milled	Moiceanu, G.; Paraschiv, G.; Voicu, G.; Dinca, M.; Negoita, O.; Chitoiu, M.; Tudor, P. Sustainability 2019, 11 (9), 2477.
	Outputs
	5.25	kg	Plastic-MC Mixture
	LC-FJH and HC-FJH
	Inputs
	5.25	kg	Plastic-MC Mixture
	30.555	kWh	Electricity (AC)	7.221	0.45	2.40765		220.638	13.7498	73.5657	5.8 Wh/g of plastic waste mixture	Algozeeb, W. A.; Savas, P. E.; Luong, D. X.; Chen, W.; Kittrell, C.; Bhat, M.; Shahsavari, R.; Tour, J. M. ACS Nano 2020, 14 (11), 15595–15604. Electricity contributions source: GREET 2020
	4.4	kWh	Electricity (DC)	7.221	0.45	2.40765		31.7724	1.98	10.5937	3.6 Wh/g per AC flash graphene (1.1 kg AC-FJH : 1 kg graphene); assume 90% inverter efficiency
	Output
	1	kg	Graphene
	0.45	kg	CO2						0.45		Assumed: Process offgas composed of 0.12 kg of CO2 and 0.12 kg of CH4 (which is abated by combustiong, yielding 0.33 kg of additional CO2)	Algozeeb, W. A.; Savas, P. E.; Luong, D. X.; Chen, W.; Kittrell, C.; Bhat, M.; Shahsavari, R.; Tour, J. M. ACS Nano 2020, 14 (11), 15595–15604.
	--		Waxes/Solids
								Cumulative Energy Demand (CED) MJ	100 Year Global Warming Potential (kg CO2 equivalent)	Cumulative Water Use (L)
							Total	261.842	16.3548	84.5467

## Sheet: Physical Exfoliation
	Physical Exfoliation
				Intensity of Inputs				Overall Contribution
				Cumulative Energy Demand (CED) MJ/unit	100 Year Global Warming Potential (kg CO2 equivalent/unit)	Cumulative Water Use (L/ unit)	Material Input?	Cumulative Energy Demand (CED) MJ	100 Year Global Warming Potential (kg CO2 equivalent)	Cumulative Water Use (L)	Notes	Reference or source
	Ultrasonication
	Inputs			CED	GWP	CWU		CED	GWP	CWU
	5	kg	Graphite	89	4.81	23.7	1	445	24.05	118.5		GREET 2020.Net
	1000	L	Ethanol								Pristine graphene dispersions even in surfactant assisted solvent systems is extraordinarily low (assumed to be 1 mg/mL here), meaning extremely large amounts of solvent must be used per kg of graphene (1,000 L/kg).
	20	kg	Surfactant								Surfactant identity can vary widely in liquid phase exfoliation of graphene. Due to a lack of useable LCA data on advanced surfactant systems (ie Pluronic F-127), C16–C18 alcohol ethoxylate is utilized as a proxy. A loading of 2 wt% is also assumed here (20 g/L).
	150	kWh	Electricity	7.221	0.45	2.40765		1083.15	67.5	361.147	300 W/L @ 0.5 hr	R. Arvidsson, D. Kushnir, B. A. Sandén, and S. Molander, Environ. Sci. Technol., vol. 48, no. 8, pp. 4529–4536, Apr. 2014.
	Outputs
	1	kg	Graphene (exfoliated)								Graphene yield from sonication: 20%	H. Zhuo, X. Zhang, L. Wang, Q. Lu, and D. L. Kaplan, ACS Sustainable Chem. Eng., vol. 6, no. 9, pp. 12261–12267, Sep. 2018,
	4	kg	Graphite (particles)								Assumed non exfoliated particles remains lower quality graphite and is disposed
	1000	L	Ethanol
	20	kg	Surfactant
	Centrifugation
	Inputs
	1	kg	Graphene (suspended)
	1000	L	Ethanol
	0.703333	kWh	Electricity	7.221	0.45	2.40765		5.07877	0.3165	1.69338	2.11 kW/h/1000L (Perry et al.) for 20 min	Perry, R.H., Green, D.W., Maloney, J.O. (Eds.), 1984. Perry’s Chemical Engineers’ Handbook, sixth ed. McGraw-Hill, International edition.
	Output
	1	kg	Graphene (with mosture)
	975	L	Ethanol (recovered)
	25	L	Ethanol (emitted)	37	1.12	27.135	1	925	28	678.375	The majority of the solvent is recovered after centrifugation (assumed here to be 97%), only 3% of the solvent is calculated here to be lost for every kg of graphite processed.	GREET 2020.Net [Ethanol Denatured Produced in the US (at the Bulk Terminal)
	19.4	kg	Surfactant (recovered)
	0.6	kg	Surfactant (lost/emitted)	70.236	1.959		1	42.1416	1.1754		As the solvent is able to recovered after centrifugation, the majority of surfactant will be recovered after centrifugation. However, significant amounts of surfactant will be bound to the graphene sheets as well as lost during the centrifugation and rinse process, assumed here to be 3%.	D. Schowanek et al., Int. J. Life Cycle Assess., vol. 23, no. 4, pp. 867–886, Apr. 2018
	Rinsing/Filtering
	Inputs			CED	GWP	CWU		CED	GWP	CWU
	1	kg	Graphene (with additional mosture)
	8	L	Ethanol	37	1.12	27.135		296	8.96	217.08	Assumed solubility of surfactant in ethanol is 125 mg/mL	GREET 2020.Net
	--	kWh/MJ	Electricity								Not available; Assumed to be negligible
	Output
	1	kg	Graphene (with additional mosture)
	Drying
	Inputs			CED	GWP	CWU		CED	GWP	CWU
	1	kg	Graphene
	0.0025	kWh	Electricity	7.221	0.45	2.40765		0.0180525	0.001125	0.00601913	~0.0025 Wh/g of dried material via vaccum filtration	M. Huttunen et al., Miner. Eng., vol. 100, pp. 144–154, Jan. 2017.
	0	MJ	Heat								Assumed latent sonication heat is utilized, thus no additional heat is required
	Output
	1	kg	Graphene
								CED	GWP	CWU
					Total			2351.39	105.953	1258.3

## Sheet: Chemical Exfoliation
	Chemical Exfoliation
						Intensity of Inputs				Contribution
						Cumulative Energy Demand (CED) MJ/unit	100 Year Global Warming Potential (kg CO2 equivalent/unit)	Cumulative Water Use (L/ unit)	Material Input?	Cumulative Energy Demand (CED) MJ	100 Year Global Warming Potential (kg CO2 equivalent)	Cumulative Water Use (L)	Notes	Reference
						CED	GWP	CWU		CED	GWP	CWU
	Modified Hummer Process (Oxidation)
	Inputs	(units)		Density
	1.316	kg	Graphite			89	4.81	23.7	1	117.124	6.32996	31.1892		GREET 2020.Net
	7.895	kg	KMnO4			22.7702	1.16	62.0429	1	179.771	9.1582	489.829		R. Randall et al., US Environmental Protection agency, US, 2016.
	157.89	L	H2SO4	1.83	kg/L	0.59571	0.04136	0.32132	1	172.124	11.9505	92.8418		GREET 2020.Net
	17.539	L	H3PO4	1.834	kg/L	16	1.06	36.68	1	514.664	34.0965	1179.87		GREET 2020.Net
	11.6999	MJ	Natural Gas			#REF!	#REF!	#REF!		#REF!	#REF!	#REF!	Surphic Acid: Specific Heat 1.34 (kJ/(kg K)); Density@ 40C 1.18107 (g/mL). Heated from 37.5 to 50C for 12 hrs with heat loss of 650 Btu/h (Arvidson 2014)	R. Arvidsson, D. Kushnir, B. A. Sandén, and S. Molander, Environ. Sci. Technol., vol. 48, no. 8, pp. 4529–4536, Apr. 2014.
	--	kWh	Electricity			7.221	0.45	2.40765					Stirring energy assumed negligible	GREET 2020
	Outputs
	2.5	kg	Graphine Oxide
			KMnO4 (and/or associated products)
			H2SO4 (and/pr associated products)
			H3PO4 (and/or associated products)
	Quenching, Filtering, Rinsing & Filtering
	Inputs					CED	GWP	CWU		CED	GWP	CWU
	2.5	kg	Graphine Oxide(s)
	875	L	Water						1			875		GREET 2020.Net
	1.316	L	H2O2	1.44	kg/L	17	1.06	2.135	1	32.2157	2.00874	4.04591		GREET 2020.Net
	Output
	2.5	kg	Graphine Oxide(s)
			Water
			H2O2 (and/or associated products)
	Hydrazine Reduction
	Inputs					CED	GWP	CWU		CED	GWP	CWU
	2.5	kg	Graphine Oxide(s)										Assumption of 40% mass yield from reduction
	582	L	Water						1			582
	1.75	L	Hydrazine	1	kg/L				1	#REF!	#REF!	#REF!	Estimated [below]
	Output
	1	kg	Graphene (rGO)
			Water
			Hydrazine
	Filtering & Drying
	Inputs					CED	GWP	CWU		CED	GWP	CWU
	1	kg	Graphene (rGO)
	0.0025	kWh	Electricity			7.221	0.45	2.40765		0.0180525	0.001125	0.00601913	~0.0025 Wh/g of dried material via vaccum filtration	M. Huttunen et al., Miner. Eng., vol. 100, pp. 144–154, Jan. 2017.
	Output
	1	kg	Graphene (rGO)
										CED	GWP	CWU
							Total			#REF!	#REF!	#REF!
	Hydrazine Production (1 kg)
	65.6	MJ	--NG	(per kg Hydrazine)		#REF!	#REF!	#REF!					Arvidsson et al (2014) estimated process energy required for Hydrazine production.	R. Arvidsson, D. Kushnir, B. A. Sandén, and S. Molander, Environ. Sci. Technol., vol. 48, no. 8, pp. 4529–4536, Apr. 2014.
	7.2	MJ	--Electricity	(per kg Hydrazine)		#REF!	#REF!	#REF!						GREET 2020
	2	kg	--Ammonia	(per kg Hydrazine)		42	2.58	1.91					Hydrazine is synthesized industrially from reaction of ammonia and chloramine (2:1 stoichiometry), with a 35-fold excess of ammonia, The excess ammonia can be recycled and reused with some loss. Thus, hydrazine material input burdens are assumed 2x ammonia value.	GREET2020.Net
