# Supplementary material for: Upcycling end-of-life vehicle waste plastic into flash graphene
Source: Commun Eng. 2022 May 26;1:3. doi: 10.1038/s44172-022-00006-7 (PMC10955767; doi:10.1038/s44172-022-00006-7)
Supplement: Supplementary file 3 — Supplementary Data 2 [file 44172_2022_6_MOESM3_ESM.xlsx]

## Sheet: Figure 2a
Raman shift	Normalized Intensity
3503.28	0.01196
3502.03	0.01411
3500.79	0.01025
3499.55	0.00903
3498.31	0.00966
3497.06	0.0093
3495.82	0.009
3494.58	0.00993
3493.33	0.01012
3492.09	0.01003
3490.84	0.00951
3489.6	0.00917
3488.35	0.00967
3487.11	0.00964
3485.86	0.0095
3484.62	0.0107
3483.37	0.00949
3482.13	0.01045
3480.88	0.00913
3479.63	0.00896
3478.39	0.01063
3477.14	0.00912
3475.89	0.00881
3474.65	0.0095
3473.4	0.00996
3472.15	0.01089
3470.9	0.01004
3469.65	0.00951
3468.41	0.0094
3467.16	0.00951
3465.91	0.00879
3464.66	0.00928
3463.41	0.0092
3462.16	0.00974
3460.91	0.00903
3459.66	0.00977
3458.41	0.00979
3457.16	0.01009
3455.91	0.00973
3454.66	0.01019
3453.41	0.00972
3452.15	0.01016
3450.9	0.00994
3449.65	0.00958
3448.4	0.01108
3447.14	0.00916
3445.89	0.00971
3444.64	0.00968
3443.39	0.0094
3442.13	0.00967
3440.88	0.00953
3439.62	0.00928
3438.37	0.01013
3437.12	0.01021
3435.86	0.0087
3434.61	0.00873
3433.35	0.00938
3432.09	0.00847
3430.84	0.00932
3429.58	0.00953
3428.33	0.00983
3427.07	0.01007
3425.81	0.00958
3424.56	0.00914
3423.3	0.00993
3422.04	0.00976
3420.79	0.00954
3419.53	0.00959
3418.27	0.01035
3417.01	0.01024
3415.75	0.00942
3414.49	0.01062
3413.24	0.01034
3411.98	0.00968
3410.72	0.01028
3409.46	0.009
3408.2	0.00951
3406.94	0.00946
3405.68	0.00864
3404.42	0.00874
3403.15	0.00909
3401.89	0.00925
3400.63	0.00917
3399.37	0.00843
3398.11	0.00938
3396.85	0.0093
3395.58	0.00962
3394.32	0.00981
3393.06	0.00989
3391.79	0.00926
3390.53	0.00898
3389.27	0.00906
3388	0.00968
3386.74	0.00852
3385.48	0.01022
3384.21	0.00973
3382.95	0.00946
3381.68	0.01008
3380.42	0.00907
3379.15	0.00934
3377.89	0.00936
3376.62	0.0092
3375.35	0.00987
3374.09	0.00917
3372.82	0.00987
3371.55	0.00916
3370.29	0.00816
3369.02	0.00888
3367.75	0.00902
3366.48	0.00988
3365.21	0.00871
3363.95	0.01028
3362.68	0.00887
3361.41	0.00981
3360.14	0.00954
3358.87	0.00975
3357.6	0.00945
3356.33	0.01031
3355.06	0.00999
3353.79	0.0098
3352.52	0.0099
3351.25	0.00906
3349.98	0.00973
3348.71	0.0083
3347.44	0.00967
3346.16	0.00983
3344.89	0.00902
3343.62	0.00867
3342.35	0.00934
3341.07	0.0099
3339.8	0.00998
3338.53	0.01
3337.25	0.00941
3335.98	0.01011
3334.71	0.00951
3333.43	0.01029
3332.16	0.01047
3330.88	0.00977
3329.61	0.00982
3328.33	0.00982
3327.06	0.01019
3325.78	0.01075
3324.51	0.00986
3323.23	0.00957
3321.95	0.01037
3320.68	0.01004
3319.4	0.01023
3318.12	0.01004
3316.85	0.00985
3315.57	0.01019
3314.29	0.01003
3313.01	0.00997
3311.73	0.0101
3310.46	0.01056
3309.18	0.0101
3307.9	0.0106
3306.62	0.01006
3305.34	0.01052
3304.06	0.01081
3302.78	0.01038
3301.5	0.01083
3300.22	0.00946
3298.94	0.00986
3297.66	0.00994
3296.38	0.011
3295.09	0.01095
3293.81	0.01062
3292.53	0.01113
3291.25	0.01145
3289.97	0.0108
3288.68	0.01157
3287.4	0.0105
3286.12	0.01098
3284.83	0.01143
3283.55	0.01132
3282.27	0.01158
3280.98	0.01219
3279.7	0.01272
3278.41	0.0116
3277.13	0.0132
3275.84	0.01351
3274.56	0.01396
3273.27	0.01396
3271.99	0.01436
3270.7	0.0143
3269.41	0.01467
3268.13	0.01605
3266.84	0.01666
3265.55	0.01916
3264.26	0.0174
3262.98	0.01939
3261.69	0.02061
3260.4	0.02122
3259.11	0.02387
3257.82	0.02623
3256.54	0.03016
3255.25	0.0326
3253.96	0.03829
3252.67	0.04487
3251.38	0.05028
3250.09	0.05729
3248.8	0.06636
3247.51	0.07673
3246.21	0.08094
3244.92	0.08355
3243.63	0.08202
3242.34	0.07919
3241.05	0.07445
3239.76	0.06287
3238.46	0.05649
3237.17	0.04913
3235.88	0.0439
3234.59	0.04126
3233.29	0.03722
3232	0.03483
3230.71	0.03292
3229.41	0.03219
3228.12	0.02901
3226.82	0.03038
3225.53	0.02841
3224.23	0.02647
3222.94	0.02739
3221.64	0.0258
3220.35	0.02622
3219.05	0.02513
3217.75	0.02435
3216.46	0.02572
3215.16	0.02527
3213.86	0.02526
3212.57	0.02494
3211.27	0.02485
3209.97	0.02302
3208.67	0.02452
3207.38	0.02444
3206.08	0.02351
3204.78	0.02271
3203.48	0.0235
3202.18	0.02136
3200.88	0.02111
3199.58	0.02219
3198.28	0.02044
3196.98	0.02139
3195.68	0.02036
3194.38	0.01972
3193.08	0.02027
3191.78	0.01989
3190.47	0.01962
3189.17	0.01957
3187.87	0.01861
3186.57	0.01948
3185.27	0.01939
3183.96	0.01823
3182.66	0.01923
3181.36	0.02062
3180.05	0.02001
3178.75	0.01969
3177.45	0.02052
3176.14	0.01978
3174.84	0.0193
3173.53	0.02011
3172.23	0.01903
3170.92	0.01911
3169.62	0.01837
3168.31	0.01784
3167	0.01749
3165.7	0.01654
3164.39	0.01785
3163.08	0.01585
3161.78	0.01642
3160.47	0.01629
3159.16	0.01626
3157.85	0.0162
3156.55	0.01659
3155.24	0.0152
3153.93	0.01653
3152.62	0.01624
3151.31	0.0155
3150	0.01599
3148.69	0.01547
3147.38	0.01635
3146.07	0.01598
3144.76	0.01558
3143.45	0.01524
3142.14	0.0139
3140.83	0.01385
3139.52	0.01502
3138.21	0.01475
3136.9	0.01457
3135.58	0.0149
3134.27	0.01359
3132.96	0.01296
3131.65	0.01385
3130.33	0.01342
3129.02	0.01447
3127.71	0.01292
3126.39	0.01263
3125.08	0.0132
3123.76	0.01351
3122.45	0.01335
3121.13	0.0135
3119.82	0.01334
3118.5	0.01321
3117.19	0.01344
3115.87	0.01318
3114.55	0.01268
3113.24	0.01317
3111.92	0.01304
3110.61	0.01303
3109.29	0.01363
3107.97	0.01253
3106.65	0.01372
3105.33	0.01333
3104.02	0.01398
3102.7	0.0135
3101.38	0.01368
3100.06	0.01347
3098.74	0.01282
3097.42	0.01406
3096.1	0.0126
3094.78	0.0132
3093.46	0.0127
3092.14	0.01314
3090.82	0.01285
3089.5	0.01298
3088.18	0.01287
3086.86	0.01263
3085.54	0.01348
3084.21	0.01301
3082.89	0.01327
3081.57	0.01337
3080.25	0.01329
3078.92	0.01287
3077.6	0.01297
3076.28	0.01245
3074.95	0.01345
3073.63	0.01273
3072.3	0.01386
3070.98	0.01267
3069.65	0.01308
3068.33	0.01393
3067	0.01366
3065.68	0.0134
3064.35	0.01304
3063.03	0.01334
3061.7	0.01334
3060.37	0.01334
3059.05	0.01468
3057.72	0.01447
3056.39	0.01379
3055.06	0.01366
3053.74	0.0136
3052.41	0.01362
3051.08	0.01468
3049.75	0.0139
3048.42	0.01392
3047.09	0.01482
3045.76	0.01404
3044.43	0.01391
3043.1	0.01473
3041.77	0.01483
3040.44	0.01509
3039.11	0.01436
3037.78	0.01487
3036.45	0.015
3035.12	0.01463
3033.79	0.0154
3032.46	0.01483
3031.12	0.01583
3029.79	0.01536
3028.46	0.01515
3027.12	0.01484
3025.79	0.01561
3024.46	0.0153
3023.12	0.01545
3021.79	0.01572
3020.46	0.01492
3019.12	0.01626
3017.79	0.01694
3016.45	0.01655
3015.12	0.0164
3013.78	0.01688
3012.44	0.01672
3011.11	0.01672
3009.77	0.01671
3008.44	0.01748
3007.1	0.01647
3005.76	0.01821
3004.42	0.01708
3003.09	0.01777
3001.75	0.0181
3000.41	0.01845
2999.07	0.01811
2997.73	0.0188
2996.39	0.01823
2995.05	0.01861
2993.71	0.01781
2992.38	0.01922
2991.04	0.02098
2989.69	0.02151
2988.35	0.02033
2987.01	0.0205
2985.67	0.02029
2984.33	0.02121
2982.99	0.02207
2981.65	0.02232
2980.31	0.02272
2978.96	0.02331
2977.62	0.02287
2976.28	0.02261
2974.93	0.02314
2973.59	0.02405
2972.25	0.02363
2970.9	0.0247
2969.56	0.02615
2968.21	0.02571
2966.87	0.02558
2965.52	0.02842
2964.18	0.0275
2962.83	0.02698
2961.49	0.02677
2960.14	0.02855
2958.8	0.02796
2957.45	0.028
2956.1	0.02889
2954.76	0.02814
2953.41	0.02892
2952.06	0.02966
2950.71	0.03034
2949.36	0.03056
2948.02	0.02989
2946.67	0.03087
2945.32	0.03186
2943.97	0.03063
2942.62	0.03184
2941.27	0.03135
2939.92	0.03284
2938.57	0.03111
2937.22	0.03194
2935.87	0.03272
2934.52	0.03203
2933.17	0.03032
2931.81	0.03348
2930.46	0.03267
2929.11	0.03291
2927.76	0.03283
2926.41	0.03259
2925.05	0.03261
2923.7	0.03253
2922.35	0.03171
2920.99	0.03391
2919.64	0.03152
2918.29	0.03199
2916.93	0.03219
2915.58	0.03319
2914.22	0.03124
2912.87	0.03247
2911.51	0.03216
2910.15	0.03066
2908.8	0.03161
2907.44	0.03186
2906.08	0.03109
2904.73	0.03333
2903.37	0.03151
2902.01	0.03183
2900.66	0.03129
2899.3	0.03146
2897.94	0.03183
2896.58	0.03046
2895.22	0.03058
2893.86	0.02891
2892.5	0.03021
2891.15	0.02945
2889.79	0.02949
2888.43	0.02886
2887.07	0.0293
2885.71	0.02731
2884.34	0.02783
2882.98	0.02825
2881.62	0.02769
2880.26	0.02763
2878.9	0.02856
2877.54	0.02827
2876.17	0.02746
2874.81	0.02791
2873.45	0.02846
2872.08	0.02752
2870.72	0.02769
2869.36	0.02748
2867.99	0.02788
2866.63	0.02707
2865.26	0.02671
2863.9	0.02844
2862.54	0.0275
2861.17	0.02877
2859.8	0.02769
2858.44	0.02635
2857.07	0.02722
2855.71	0.02639
2854.34	0.02756
2852.97	0.0272
2851.61	0.0265
2850.24	0.02802
2848.87	0.02744
2847.5	0.02723
2846.13	0.02795
2844.77	0.02669
2843.4	0.02671
2842.03	0.0273
2840.66	0.02629
2839.29	0.02726
2837.92	0.02658
2836.55	0.02763
2835.18	0.02895
2833.81	0.02801
2832.44	0.02841
2831.07	0.02905
2829.69	0.02815
2828.32	0.02841
2826.95	0.02851
2825.58	0.0298
2824.21	0.02827
2822.83	0.02906
2821.46	0.02973
2820.09	0.02945
2818.71	0.02999
2817.34	0.03138
2815.96	0.02893
2814.59	0.02984
2813.21	0.03146
2811.84	0.03315
2810.46	0.03055
2809.09	0.03136
2807.71	0.03143
2806.34	0.03102
2804.96	0.03211
2803.58	0.03225
2802.21	0.03367
2800.83	0.03236
2799.45	0.033
2798.08	0.03407
2796.7	0.03391
2795.32	0.0348
2793.94	0.03598
2792.56	0.03495
2791.18	0.03485
2789.8	0.03705
2788.42	0.0366
2787.04	0.03689
2785.66	0.03901
2784.28	0.03918
2782.9	0.0384
2781.52	0.03961
2780.14	0.04144
2778.76	0.04063
2777.38	0.04119
2776	0.04024
2774.61	0.04219
2773.23	0.0429
2771.85	0.04488
2770.46	0.0435
2769.08	0.04672
2767.7	0.04698
2766.31	0.04669
2764.93	0.04916
2763.54	0.0496
2762.16	0.05308
2760.78	0.0542
2759.39	0.05662
2758	0.05747
2756.62	0.05867
2755.23	0.06116
2753.85	0.06465
2752.46	0.0663
2751.07	0.06908
2749.69	0.0719
2748.3	0.07572
2746.91	0.0803
2745.52	0.08231
2744.13	0.08737
2742.75	0.09163
2741.36	0.09514
2739.97	0.10087
2738.58	0.10857
2737.19	0.11269
2735.8	0.12007
2734.41	0.12803
2733.02	0.13358
2731.63	0.14331
2730.24	0.15874
2728.85	0.16674
2727.45	0.18082
2726.06	0.19623
2724.67	0.20909
2723.28	0.23
2721.88	0.24761
2720.49	0.26865
2719.1	0.3011
2717.71	0.3253
2716.31	0.35925
2714.92	0.39727
2713.52	0.43333
2712.13	0.4799
2710.73	0.53307
2709.34	0.58415
2707.94	0.65046
2706.55	0.71181
2705.15	0.77793
2703.76	0.84267
2702.36	0.90154
2700.96	0.9547
2699.57	0.98773
2698.17	1
2696.77	0.98418
2695.37	0.9596
2693.97	0.91087
2692.58	0.85116
2691.18	0.78352
2689.78	0.71965
2688.38	0.6599
2686.98	0.59841
2685.58	0.54789
2684.18	0.49917
2682.78	0.45988
2681.38	0.42295
2679.98	0.3879
2678.58	0.35961
2677.18	0.33603
2675.77	0.31364
2674.37	0.29059
2672.97	0.27288
2671.57	0.26014
2670.16	0.24486
2668.76	0.23138
2667.36	0.22124
2665.95	0.20911
2664.55	0.19905
2663.15	0.18749
2661.74	0.17866
2660.34	0.17284
2658.93	0.16461
2657.53	0.15736
2656.12	0.15235
2654.71	0.14637
2653.31	0.13985
2651.9	0.13239
2650.5	0.12822
2649.09	0.12291
2647.68	0.12105
2646.27	0.11345
2644.87	0.1128
2643.46	0.10861
2642.05	0.10411
2640.64	0.09856
2639.23	0.09601
2637.82	0.09244
2636.41	0.08746
2635	0.08501
2633.59	0.08173
2632.18	0.08084
2630.77	0.07718
2629.36	0.07408
2627.95	0.07076
2626.54	0.06856
2625.13	0.06903
2623.71	0.06518
2622.3	0.06147
2620.89	0.06068
2619.48	0.05902
2618.06	0.05724
2616.65	0.05562
2615.24	0.05459
2613.82	0.05162
2612.41	0.05038
2610.99	0.05053
2609.58	0.04636
2608.16	0.04475
2606.75	0.04452
2605.33	0.0432
2603.92	0.04227
2602.5	0.04168
2601.08	0.04082
2599.67	0.04033
2598.25	0.03928
2596.83	0.03748
2595.42	0.03711
2594	0.03631
2592.58	0.03499
2591.16	0.03322
2589.74	0.03343
2588.32	0.03316
2586.9	0.03281
2585.48	0.03285
2584.06	0.03246
2582.64	0.03175
2581.22	0.03104
2579.8	0.02959
2578.38	0.02956
2576.96	0.02967
2575.54	0.0288
2574.12	0.02734
2572.7	0.02837
2571.27	0.02692
2569.85	0.02814
2568.43	0.02647
2567	0.02659
2565.58	0.02569
2564.16	0.02619
2562.73	0.02546
2561.31	0.02454
2559.88	0.02477
2558.46	0.0258
2557.03	0.02524
2555.61	0.02598
2554.18	0.02497
2552.76	0.02388
2551.33	0.02399
2549.9	0.02437
2548.48	0.02439
2547.05	0.02405
2545.62	0.02397
2544.19	0.02384
2542.77	0.02343
2541.34	0.0239
2539.91	0.02198
2538.48	0.02233
2537.05	0.0237
2535.62	0.02283
2534.19	0.02227
2532.76	0.02258
2531.33	0.02468
2529.9	0.0229
2528.47	0.0238
2527.04	0.02155
2525.61	0.02365
2524.17	0.02369
2522.74	0.02299
2521.31	0.02212
2519.88	0.02257
2518.45	0.02252
2517.01	0.02306
2515.58	0.02394
2514.14	0.02289
2512.71	0.02305
2511.28	0.02354
2509.84	0.02229
2508.41	0.0243
2506.97	0.02322
2505.54	0.02345
2504.1	0.02387
2502.67	0.02315
2501.23	0.0235
2499.79	0.02519
2498.35	0.02385
2496.92	0.02446
2495.48	0.02474
2494.04	0.02488
2492.6	0.0259
2491.17	0.02563
2489.73	0.02513
2488.29	0.02764
2486.85	0.02621
2485.41	0.02661
2483.97	0.02772
2482.53	0.02733
2481.09	0.02809
2479.65	0.02789
2478.21	0.02976
2476.77	0.02842
2475.33	0.02913
2473.88	0.03046
2472.44	0.03076
2471	0.03191
2469.56	0.03129
2468.11	0.03328
2466.67	0.03458
2465.23	0.03457
2463.78	0.03496
2462.34	0.03512
2460.89	0.03568
2459.45	0.03807
2458.01	0.03908
2456.56	0.0396
2455.11	0.04094
2453.67	0.04079
2452.22	0.04099
2450.78	0.04387
2449.33	0.04131
2447.88	0.04085
2446.44	0.04091
2444.99	0.0396
2443.54	0.03627
2442.09	0.03373
2440.64	0.03226
2439.2	0.03028
2437.75	0.02782
2436.3	0.02622
2434.85	0.02482
2433.4	0.02361
2431.95	0.02275
2430.5	0.02228
2429.05	0.02107
2427.59	0.01986
2426.14	0.01846
2424.69	0.01814
2423.24	0.01873
2421.79	0.01724
2420.34	0.0173
2418.88	0.01567
2417.43	0.0163
2415.98	0.01522
2414.52	0.01535
2413.07	0.01438
2411.62	0.01447
2410.16	0.01489
2408.71	0.01503
2407.25	0.01517
2405.79	0.01325
2404.34	0.01464
2402.88	0.01395
2401.43	0.01273
2399.97	0.01305
2398.51	0.01321
2397.06	0.01196
2395.6	0.01233
2394.14	0.01179
2392.68	0.01249
2391.22	0.01192
2389.77	0.01044
2388.31	0.0118
2386.85	0.01088
2385.39	0.01151
2383.93	0.01134
2382.47	0.01038
2381.01	0.01023
2379.55	0.01159
2378.09	0.01016
2376.63	0.01133
2375.16	0.0101
2373.7	0.01024
2372.24	0.0097
2370.78	0.01042
2369.32	0.01054
2367.85	0.01021
2366.39	0.0106
2364.93	0.00994
2363.46	0.00952
2362	0.00944
2360.53	0.00895
2359.07	0.00944
2357.6	0.00967
2356.14	0.00915
2354.67	0.00987
2353.21	0.00912
2351.74	0.00905
2350.28	0.00914
2348.81	0.00867
2347.34	0.00902
2345.87	0.00901
2344.41	0.00882
2342.94	0.00954
2341.47	0.00833
2340	0.00868
2338.53	0.00935
2337.06	0.00855
2335.59	0.0089
2334.12	0.00929
2332.65	0.00971
2331.18	0.00898
2329.71	0.01166
2328.24	0.01196
2326.77	0.01077
2325.3	0.00858
2323.83	0.00802
2322.36	0.00901
2320.88	0.00841
2319.41	0.00836
2317.94	0.00889
2316.46	0.00765
2314.99	0.00758
2313.52	0.0076
2312.04	0.00816
2310.57	0.00757
2309.09	0.0088
2307.62	0.00785
2306.14	0.00719
2304.67	0.00828
2303.19	0.00733
2301.71	0.00788
2300.24	0.00769
2298.76	0.00667
2297.29	0.00766
2295.81	0.00759
2294.33	0.00789
2292.85	0.00798
2291.37	0.00661
2289.89	0.00693
2288.42	0.00737
2286.94	0.00779
2285.46	0.00725
2283.98	0.00688
2282.5	0.00752
2281.02	0.00687
2279.54	0.00685
2278.05	0.00705
2276.57	0.00714
2275.09	0.00772
2273.61	0.00691
2272.13	0.00753
2270.64	0.0075
2269.16	0.00623
2267.68	0.00666
2266.2	0.00754
2264.71	0.00698
2263.23	0.00758
2261.74	0.00726
2260.26	0.00668
2258.77	0.00653
2257.29	0.00653
2255.8	0.00646
2254.32	0.00747
2252.83	0.00655
2251.35	0.00648
2249.86	0.00664
2248.37	0.00668
2246.88	0.00705
2245.4	0.00656
2243.91	0.00653
2242.42	0.0069
2240.93	0.00738
2239.44	0.00715
2237.96	0.00664
2236.46	0.00657
2234.97	0.00636
2233.48	0.00659
2231.99	0.00638
2230.5	0.00644
2229.01	0.00777
2227.52	0.00664
2226.03	0.00703
2224.54	0.00786
2223.05	0.00657
2221.55	0.00684
2220.06	0.00764
2218.57	0.00704
2217.08	0.00729
2215.58	0.00757
2214.09	0.00763
2212.59	0.00749
2211.1	0.00653
2209.6	0.0071
2208.11	0.00712
2206.61	0.00666
2205.12	0.00654
2203.62	0.00729
2202.12	0.00697
2200.63	0.00669
2199.13	0.00669
2197.63	0.00673
2196.14	0.00687
2194.64	0.00616
2193.14	0.00654
2191.64	0.00707
2190.14	0.0056
2188.64	0.00665
2187.15	0.00763
2185.65	0.00642
2184.15	0.00639
2182.65	0.00675
2181.14	0.00604
2179.64	0.00648
2178.14	0.00656
2176.64	0.00622
2175.14	0.00517
2173.64	0.00621
2172.13	0.00598
2170.63	0.00648
2169.13	0.00625
2167.63	0.00593
2166.12	0.00664
2164.62	0.00565
2163.12	0.00551
2161.61	0.00592
2160.11	0.00674
2158.6	0.0064
2157.09	0.00564
2155.59	0.00737
2154.08	0.00573
2152.58	0.00586
2151.07	0.00645
2149.56	0.00606
2148.05	0.00672
2146.55	0.00631
2145.04	0.00606
2143.53	0.00551
2142.02	0.00612
2140.52	0.00609
2139.01	0.00609
2137.5	0.00636
2135.99	0.00547
2134.48	0.0059
2132.97	0.00595
2131.46	0.00681
2129.95	0.00569
2128.43	0.00628
2126.92	0.0061
2125.41	0.00646
2123.9	0.00494
2122.38	0.00575
2120.87	0.00663
2119.36	0.00575
2117.85	0.00654
2116.33	0.00599
2114.82	0.00678
2113.3	0.0056
2111.79	0.00603
2110.27	0.00541
2108.76	0.00645
2107.24	0.00627
2105.73	0.00604
2104.21	0.00581
2102.7	0.00588
2101.18	0.00635
2099.66	0.00563
2098.14	0.00542
2096.62	0.00619
2095.11	0.00657
2093.59	0.00627
2092.07	0.00609
2090.55	0.00624
2089.03	0.00647
2087.51	0.00631
2085.99	0.00653
2084.47	0.00687
2082.95	0.00689
2081.43	0.00585
2079.91	0.00632
2078.39	0.00629
2076.87	0.00712
2075.35	0.00649
2073.82	0.00644
2072.3	0.00732
2070.78	0.0066
2069.25	0.00702
2067.73	0.00686
2066.21	0.00751
2064.68	0.00717
2063.16	0.0073
2061.63	0.00678
2060.11	0.00624
2058.58	0.00756
2057.06	0.007
2055.53	0.00655
2054	0.00709
2052.48	0.00805
2050.95	0.00793
2049.42	0.00759
2047.89	0.00856
2046.37	0.00867
2044.84	0.00855
2043.31	0.00922
2041.78	0.00805
2040.25	0.00879
2038.72	0.00856
2037.19	0.00863
2035.66	0.00896
2034.13	0.00862
2032.6	0.00889
2031.07	0.00808
2029.54	0.00814
2028.01	0.00897
2026.48	0.00885
2024.94	0.00874
2023.41	0.00826
2021.88	0.00875
2020.34	0.00804
2018.81	0.00792
2017.28	0.00857
2015.74	0.00695
2014.21	0.00769
2012.67	0.00789
2011.14	0.00824
2009.6	0.00741
2008.07	0.00634
2006.53	0.00777
2004.99	0.00763
2003.46	0.00731
2001.92	0.0074
2000.38	0.00662
1998.85	0.0063
1997.31	0.00666
1995.77	0.00661
1994.23	0.00645
1992.69	0.00687
1991.15	0.00676
1989.61	0.00718
1988.07	0.0084
1986.53	0.007
1984.99	0.0069
1983.45	0.00672
1981.91	0.00766
1980.37	0.00665
1978.83	0.00701
1977.29	0.00698
1975.74	0.00653
1974.2	0.00613
1972.66	0.00644
1971.12	0.00677
1969.57	0.0073
1968.03	0.00703
1966.48	0.00601
1964.94	0.00647
1963.39	0.00654
1961.85	0.00689
1960.3	0.00711
1958.76	0.00662
1957.21	0.00686
1955.66	0.00635
1954.12	0.00659
1952.57	0.00665
1951.02	0.00629
1949.47	0.00667
1947.93	0.00658
1946.38	0.00693
1944.83	0.00702
1943.28	0.00642
1941.73	0.00582
1940.18	0.00643
1938.63	0.00681
1937.08	0.0066
1935.53	0.00698
1933.98	0.00656
1932.43	0.00706
1930.88	0.00682
1929.33	0.00668
1927.77	0.00659
1926.22	0.00608
1924.67	0.00681
1923.12	0.00685
1921.56	0.00676
1920.01	0.00733
1918.45	0.00761
1916.9	0.00768
1915.34	0.00734
1913.79	0.00736
1912.23	0.00787
1910.68	0.00766
1909.12	0.00793
1907.57	0.00841
1906.01	0.0077
1904.45	0.00737
1902.89	0.0084
1901.34	0.00818
1899.78	0.00817
1898.22	0.00936
1896.66	0.00933
1895.1	0.00885
1893.54	0.00986
1891.98	0.00946
1890.43	0.0089
1888.87	0.00945
1887.3	0.00888
1885.74	0.01026
1884.18	0.00942
1882.62	0.0088
1881.06	0.00928
1879.5	0.00803
1877.94	0.00919
1876.37	0.0087
1874.81	0.00888
1873.25	0.008
1871.68	0.00812
1870.12	0.00792
1868.55	0.00803
1866.99	0.00812
1865.42	0.00678
1863.86	0.00732
1862.29	0.00833
1860.73	0.00747
1859.16	0.00707
1857.59	0.00628
1856.03	0.00783
1854.46	0.00733
1852.89	0.00761
1851.32	0.00732
1849.76	0.00717
1848.19	0.00714
1846.62	0.00731
1845.05	0.00736
1843.48	0.00639
1841.91	0.00742
1840.34	0.00689
1838.77	0.00704
1837.2	0.00702
1835.63	0.00695
1834.06	0.00627
1832.48	0.00755
1830.91	0.00709
1829.34	0.00646
1827.77	0.00704
1826.19	0.00682
1824.62	0.00654
1823.05	0.00688
1821.47	0.00627
1819.9	0.00705
1818.32	0.00685
1816.75	0.00607
1815.17	0.00626
1813.6	0.00709
1812.02	0.00632
1810.45	0.00741
1808.87	0.00673
1807.29	0.00703
1805.71	0.00677
1804.14	0.00657
1802.56	0.00709
1800.98	0.00791
1799.4	0.00695
1797.82	0.0066
1796.24	0.00662
1794.66	0.00708
1793.08	0.00701
1791.5	0.00623
1789.92	0.00694
1788.34	0.00717
1786.76	0.00709
1785.18	0.00719
1783.6	0.00823
1782.02	0.00716
1780.43	0.00712
1778.85	0.0074
1777.27	0.00674
1775.68	0.00711
1774.1	0.00787
1772.52	0.00682
1770.93	0.00777
1769.35	0.0079
1767.76	0.00775
1766.18	0.00686
1764.59	0.00817
1763	0.00795
1761.42	0.00707
1759.83	0.00728
1758.24	0.00812
1756.66	0.00751
1755.07	0.00809
1753.48	0.00818
1751.89	0.00886
1750.3	0.00785
1748.71	0.00804
1747.12	0.00827
1745.54	0.00894
1743.95	0.0082
1742.36	0.00949
1740.76	0.00871
1739.17	0.00837
1737.58	0.00853
1735.99	0.00911
1734.4	0.00896
1732.8	0.0085
1731.21	0.00872
1729.62	0.00949
1728.03	0.00852
1726.43	0.00845
1724.84	0.00886
1723.24	0.00857
1721.65	0.00926
1720.05	0.00891
1718.46	0.00994
1716.86	0.0094
1715.27	0.00944
1713.67	0.01021
1712.07	0.01053
1710.48	0.00943
1708.88	0.00904
1707.28	0.0093
1705.69	0.01028
1704.09	0.01006
1702.49	0.01057
1700.89	0.01117
1699.29	0.01082
1697.69	0.00919
1696.09	0.01088
1694.49	0.01066
1692.89	0.01186
1691.29	0.01031
1689.69	0.01046
1688.08	0.01146
1686.48	0.0114
1684.88	0.01173
1683.28	0.0116
1681.68	0.01196
1680.07	0.01303
1678.47	0.01268
1676.86	0.01276
1675.26	0.01398
1673.65	0.01333
1672.05	0.0142
1670.45	0.01392
1668.84	0.01567
1667.23	0.01485
1665.63	0.01611
1664.02	0.01681
1662.41	0.0168
1660.81	0.01806
1659.2	0.01854
1657.59	0.01973
1655.98	0.01979
1654.37	0.02098
1652.76	0.0211
1651.15	0.02088
1649.54	0.02256
1647.94	0.02447
1646.33	0.02602
1644.71	0.02897
1643.1	0.0286
1641.49	0.03279
1639.88	0.03303
1638.27	0.03558
1636.66	0.03789
1635.04	0.04039
1633.43	0.04352
1631.82	0.04846
1630.2	0.05083
1628.59	0.05662
1626.97	0.06465
1625.36	0.07285
1623.75	0.08245
1622.13	0.08496
1620.51	0.08596
1618.9	0.08486
1617.28	0.08544
1615.67	0.08349
1614.05	0.089
1612.43	0.09057
1610.81	0.09458
1609.2	0.09922
1607.58	0.10068
1605.96	0.10421
1604.34	0.10959
1602.72	0.11467
1601.1	0.12019
1599.48	0.12897
1597.86	0.13778
1596.24	0.14746
1594.62	0.16193
1593	0.17615
1591.38	0.19594
1589.75	0.21855
1588.13	0.24536
1586.51	0.27569
1584.88	0.30976
1583.26	0.33732
1581.64	0.35563
1580.01	0.35644
1578.39	0.34411
1576.76	0.31983
1575.14	0.29112
1573.51	0.2605
1571.89	0.23548
1570.26	0.21422
1568.63	0.19424
1567.01	0.17582
1565.38	0.15857
1563.75	0.146
1562.12	0.13397
1560.5	0.12118
1558.87	0.11107
1557.24	0.10456
1555.61	0.09738
1553.98	0.08813
1552.35	0.08176
1550.72	0.07692
1549.09	0.07165
1547.46	0.06623
1545.83	0.06319
1544.2	0.05862
1542.56	0.05522
1540.93	0.05407
1539.3	0.05043
1537.67	0.04823
1536.03	0.04566
1534.4	0.04374
1532.77	0.04205
1531.13	0.0402
1529.5	0.0379
1527.86	0.0384
1526.22	0.03814
1524.59	0.03549
1522.95	0.03489
1521.32	0.03354
1519.68	0.03217
1518.04	0.03168
1516.41	0.03343
1514.77	0.03139
1513.13	0.03042
1511.49	0.02991
1509.85	0.02878
1508.21	0.03021
1506.57	0.02747
1504.93	0.02738
1503.29	0.02752
1501.65	0.0277
1500.01	0.02685
1498.37	0.0271
1496.73	0.0268
1495.09	0.02679
1493.45	0.02641
1491.8	0.02561
1490.16	0.02569
1488.52	0.02689
1486.87	0.02578
1485.23	0.02573
1483.59	0.02539
1481.94	0.02563
1480.29	0.02552
1478.65	0.02581
1477	0.02574
1475.36	0.02507
1473.71	0.0255
1472.07	0.02559
1470.42	0.02517
1468.77	0.02571
1467.12	0.02489
1465.47	0.02511
1463.83	0.02564
1462.18	0.02454
1460.53	0.02434
1458.88	0.02671
1457.23	0.02483
1455.58	0.02574
1453.93	0.02646
1452.28	0.02535
1450.63	0.02501
1448.97	0.02405
1447.32	0.02467
1445.67	0.02518
1444.02	0.02499
1442.37	0.02512
1440.71	0.02634
1439.06	0.02495
1437.4	0.02596
1435.75	0.02651
1434.1	0.02561
1432.44	0.02747
1430.79	0.02578
1429.13	0.02774
1427.47	0.02687
1425.82	0.02812
1424.16	0.02836
1422.5	0.02852
1420.85	0.02889
1419.19	0.03087
1417.53	0.03166
1415.87	0.03178
1414.21	0.03291
1412.55	0.03276
1410.89	0.03227
1409.23	0.03441
1407.57	0.03484
1405.91	0.03423
1404.25	0.03464
1402.59	0.03512
1400.93	0.03584
1399.27	0.0357
1397.6	0.03689
1395.94	0.03816
1394.28	0.04106
1392.62	0.0421
1390.95	0.04322
1389.29	0.04554
1387.62	0.04539
1385.96	0.04768
1384.29	0.0494
1382.63	0.05272
1380.96	0.05479
1379.29	0.05782
1377.63	0.06186
1375.96	0.06349
1374.29	0.06734
1372.62	0.0715
1370.96	0.0766
1369.29	0.07928
1367.62	0.08567
1365.95	0.09165
1364.28	0.09522
1362.61	0.10298
1360.94	0.10817
1359.27	0.11736
1357.6	0.12476
1355.93	0.13134
1354.26	0.13876
1352.59	0.14465
1350.91	0.14786
1349.24	0.15039
1347.57	0.15349
1345.9	0.15372
1344.22	0.15314
1342.55	0.15036
1340.87	0.14869
1339.2	0.14405
1337.52	0.14095
1335.85	0.13486
1334.17	0.13211
1332.5	0.12639
1330.82	0.12109
1329.14	0.11689
1327.47	0.11327
1325.79	0.10836
1324.11	0.09998
1322.43	0.09532
1320.75	0.0913
1319.07	0.08358
1317.4	0.08142
1315.72	0.07813
1314.04	0.07232
1312.36	0.06837
1310.68	0.06607
1308.99	0.06248
1307.31	0.05874
1305.63	0.0554
1303.95	0.0539
1302.27	0.0526
1300.58	0.04711
1298.9	0.04582
1297.22	0.04432
1295.53	0.04321
1293.85	0.04145
1292.16	0.03979
1290.48	0.0396
1288.79	0.03715
1287.11	0.03582
1285.42	0.03554
1283.73	0.03409
1282.05	0.03347
1280.36	0.03206
1278.67	0.03173
1276.99	0.02929
1275.3	0.02981
1273.61	0.02838
1271.92	0.02807
1270.23	0.02796
1268.54	0.02746
1266.85	0.02667
1265.16	0.02597
1263.47	0.02432
1261.78	0.02438
1260.09	0.0251
1258.39	0.02426
1256.7	0.02245
1255.01	0.02251
1253.32	0.0221
1251.62	0.0209
1249.93	0.02036
1248.24	0.02082
1246.54	0.02098
1244.85	0.02004
1243.15	0.01984
1241.46	0.02028
1239.76	0.0197
1238.07	0.01938
1236.37	0.0183
1234.67	0.01779
1232.97	0.01829
1231.28	0.01762
1229.58	0.0182
1227.88	0.01803
1226.18	0.0171
1224.48	0.01752
1222.79	0.01779
1221.08	0.01642
1219.38	0.01621
1217.68	0.01562
1215.98	0.01588
1214.28	0.016
1212.58	0.01527
1210.88	0.01472
1209.18	0.01522
1207.47	0.01451
1205.77	0.01434
1204.07	0.01512
1202.36	0.01405
1200.66	0.01304
1198.96	0.01336
1197.25	0.01295
1195.54	0.01327
1193.84	0.01325
1192.13	0.01298
1190.43	0.0136
1188.72	0.0129
1187.01	0.01341
1185.31	0.01299
1183.6	0.01278
1181.89	0.0123
1180.18	0.01261
1178.47	0.01221
1176.77	0.01259
1175.05	0.01256
1173.35	0.0118
1171.63	0.01244
1169.92	0.01137
1168.21	0.01123
1166.5	0.01108
1164.79	0.01114
1163.08	0.01134
1161.37	0.01091
1159.65	0.01049
1157.94	0.01148
1156.23	0.01026
1154.51	0.01106
1152.8	0.01037
1151.08	0.01089
1149.37	0.01107
1147.65	0.0101
1145.94	0.0106
1144.22	0.01086
1142.51	0.01041
1140.79	0.01055
1139.07	0.01029
1137.35	0.00962
1135.63	0.01074
1133.92	0.01004
1132.2	0.01089
1130.48	0.00965
1128.76	0.01005
1127.04	0.00996
1125.32	0.01102
1123.6	0.01014
1121.88	0.00928
1120.16	0.00925
1118.44	0.00967
1116.71	0.00937
1114.99	0.0095
1113.27	0.00914
1111.55	0.00962
1109.82	0.0088
1108.1	0.00959
1106.38	0.00897
1104.65	0.00976
1102.93	0.00954
1101.2	0.00916
1099.47	0.00836
1097.75	0.00923
1096.02	0.00869
1094.29	0.00843
1092.57	0.00907
1090.84	0.00829
1089.11	0.00815
1087.38	0.00771
1085.66	0.0087
1083.93	0.0079
1082.2	0.00754
1080.47	0.00742
1078.74	0.00698
1077.01	0.00714
1075.28	0.0067
1073.54	0.00723
1071.81	0.00713
1070.08	0.00637
1068.35	0.00619
1066.62	0.00605
1064.88	0.00662
1063.15	0.00626
1061.42	0.0062
1059.68	0.00574
1057.95	0.00604
1056.21	0.0058
1054.48	0.00518
1052.74	0.00544
1051.01	0.00573
1049.27	0.00518
1047.53	0.00575
1045.8	0.00496
1044.06	0.00529
1042.32	0.00509
1040.58	0.00495
1038.84	0.00479
1037.11	0.00425
1035.37	0.00453
1033.62	0.0048
1031.88	0.00391
1030.14	0.00438
1028.4	0.00367
1026.66	0.00432
1024.92	0.00412
1023.18	0.00355
1021.44	0.00408
1019.69	0.00368
1017.95	0.00378
1016.21	0.00386
1014.46	0.00387
1012.72	0.00423
1010.97	0.00393
1009.23	0.00336
1007.48	0.00371
1005.74	0.00379
1003.99	0.00296
1002.25	0.00351
1000.5	0.00292
998.752	0.00321
997.004	0.00285
995.256	0.00277
993.508	0.0031
991.76	0.00348
990.01	0.00312
988.262	0.00267
986.512	0.00251
984.762	0.00313
983.01	0.0028
981.26	0.0028
979.508	0.00309
977.756	0.00223
976.004	0.0027
974.252	0.00355
972.498	0.00232
970.746	0.00267
968.992	0.00337
967.238	0.00316
965.482	0.00347
963.729	0.00296
961.973	0.00288
960.219	0.00264
958.463	0.00338
956.705	0.00275
954.949	0.00273
953.191	0.00295
951.436	0.0025
949.678	0.00253
947.918	0.0028
946.16	0.00259
944.4	0.0021
942.643	0.00255
940.883	0.00221
939.123	0.00235
937.361	0.00227
935.602	0.00285
933.84	0.00246
932.078	0.0024
930.316	0.00288
928.555	0.00269
926.791	0.00247
925.027	0.00294
923.264	0.00225
921.5	0.00262
919.736	0.00229
917.973	0.00221
916.207	0.00281
914.441	0.00188
912.676	0.00248
910.91	0.00267
909.143	0.00265
907.377	0.003
905.609	0.00264
903.842	0.00288
902.072	0.00204
900.305	0.00254
898.535	0.00215
896.766	0.00242
894.996	0.00188
893.227	0.00221
891.457	0.00215
889.686	0.00195
887.914	0.0024
886.143	0.00266
884.371	0.0022
882.6	0.00229
880.826	0.00252
879.053	0.00206
877.279	0.00252
875.506	0.00211
873.732	0.00225
871.957	0.00242
870.184	0.00228
868.408	0.00224
866.631	0.00292
864.855	0.00286
863.078	0.00249
861.303	0.00364
859.525	0.00318
857.748	0.00316
855.969	0.00356
854.191	0.00319
852.412	0.0028
850.633	0.00284
848.854	0.00311
847.074	0.00266
845.293	0.00293
843.512	0.00189
841.73	0.00291
839.949	0.00262
838.168	0.00314
836.385	0.00283
834.604	0.00296
832.82	0.00279
831.037	0.00309
829.252	0.00317
827.469	0.00265
825.684	0.0028
823.898	0.00305
822.113	0.00262
820.328	0.00341
818.541	0.00252
816.756	0.00229
814.969	0.00263
813.182	0.00238
811.393	0.00322
809.605	0.00274
807.816	0.00318
806.027	0.00203
804.238	0.00274
802.449	0.00258
800.66	0.00268
798.869	0.00298
797.078	0.00248
795.287	0.00284
793.496	0.00252
791.703	0.0019
789.91	0.00282
788.119	0.00188
786.326	0.00224
784.531	0.00228
782.738	0.00191
780.943	0.00208
779.148	0.00224
777.354	0.00317
775.559	0.00235
773.762	0.00233
771.967	0.00208
770.17	0.00192
768.373	0.00219
766.576	0.00201
764.777	0.0019
762.979	0.00264
761.182	0.00218
759.381	0.00216
757.582	0.00216
755.783	0.0021
753.982	0.00204
752.182	0.0028
750.381	0.00278
748.58	0.00225
746.777	0.00203
744.977	0.00281
743.174	0.00159
741.371	0.00203
739.566	0.00205
737.764	0.00212
735.959	0.00221
734.154	0.00193
732.35	0.00196
730.545	0.00206
728.74	0.00168
726.934	0.00241
725.127	0.00194
723.32	0.00154
721.514	0.00201
719.705	0.0022
717.896	0.00165
716.088	0.0014
714.279	0.0014
712.471	0.00161
710.662	0.00194
708.852	0.00191
707.041	0.00171
705.23	0.00141
703.42	0.00209
701.607	0.00182
699.795	0.00158
697.982	0.00191
696.17	0.00116
694.357	0.00159
692.543	0.00174
690.73	0.00147
688.916	0.00153
687.102	0.00172
685.285	0.00113
683.471	0.00103
681.654	0.000899736
679.838	0.00228
678.021	0.0016
676.205	0.000820131
674.387	0.00169
672.568	0.00178
670.75	0.00191
668.932	0.00189
667.113	0.00144
665.293	0.00153
663.473	0.000641055
661.652	0.00109
659.832	0.00158
658.012	0.00118
656.189	0.00146
654.369	0.00133
652.547	0.00125
650.723	0.0012
648.9	0.00191
647.076	0.00123
645.254	0.000909756
643.43	0.00123
641.604	0.000794258
639.779	0.00145
637.953	0.000566181
636.127	0.00139
634.301	0.00124
632.475	0.0015
630.648	0.000917444
628.82	0.00101
626.992	0.000839649
625.164	0.00127
623.336	0.00116
621.506	0.000835536
619.678	0.00151
617.848	0.00156
616.018	0.00102
614.186	0.00119
612.355	0.000828687
610.523	0.000883472
608.691	0.000507807
606.859	0.00114
605.027	0.000523915
603.193	0.000971456
601.361	0.00108
599.527	0.00074433
597.693	0.00104
595.857	0.00108
594.023	0.00113
592.188	0.001
590.352	0.000830938
588.516	0.00102
586.678	0.000566886
584.842	0.000546911
583.004	0.000564258
581.166	0.000693514
579.328	0.000766767
577.488	0.00105
575.65	0.000689489
573.811	0.000483147
571.971	0.000984922
570.131	0.000797234
568.289	0.00098211
566.449	0.000757263
564.607	0.000178813
562.766	0.000363702
560.922	0.000288
559.08	0.00091927
557.236	0.000415689
555.393	0.00093508
553.549	0.000524672
551.705	0.000616303
549.859	5.74785e-05
548.016	0.000743703
546.17	0.000593747
544.324	0.000703851
542.477	0.000256899
540.631	0.00025565
538.783	0.000143049
536.936	4.90525e-05
535.088	0.000233355
533.238	0.000788507
531.391	0.000305037
529.541	0.000377931
527.691	0.000784409
525.842	0.000153017
523.99	0.00063347
522.141	0.000298741
520.289	0.000260446
518.438	0
516.586	0.000443043
514.732	9.01422e-05
512.879	0.000699485
511.027	0.00109
509.172	0.000955699
507.318	0.000732421
505.465	0.000509241
503.609	0.000988449
501.754	0.00106
499.898	0.000634635
498.043	0.000504017
496.186	0.000890478
494.328	0.000446023
492.471	0.000260161
490.613	0.000830947
488.756	0.000405247
486.896	0.000662189
485.037	0.000771492
483.178	0.000972929
481.318	0.00106
479.457	0.00103
477.598	0.00158
475.736	0.00134
473.875	0.0008738
472.014	0.00183
470.15	0.000907839
468.287	0.00155
466.424	0.00148
464.561	0.0012
462.697	0.00155
460.832	0.00107
458.969	0.00108
457.104	0.00154
[truncated: 186 more rows]

## Sheet: Figure 2b
ELV-WP Raw		ELV-WP Average Spectrum
Raman Shift	Normalized Intensity	Raman Shift	Normalized Intensity	Error bar/std dev
3503.23	0.64099	2817.2	-0.03064	0.03483
3501.99	0.69031	2815.83	-0.03328	0.02431
3500.75	0.62096	2814.47	-0.03434	0.02681
3499.5	0.61491	2813.11	-0.03352	0.0301
3498.26	0.59893	2811.74	-0.03106	0.03023
3497.02	0.62194	2810.38	-0.02999	0.02994
3495.78	0.61148	2809.02	-0.02838	0.03151
3494.53	0.61022	2807.65	-0.02874	0.03163
3493.29	0.59756	2806.29	-0.02965	0.03005
3492.04	0.62313	2804.92	-0.03081	0.0272
3490.8	0.61525	2803.56	-0.02862	0.02791
3489.55	0.60444	2802.19	-0.02649	0.03049
3488.31	0.61199	2800.82	-0.02425	0.02953
3487.07	0.60595	2799.46	-0.02306	0.03218
3485.82	0.59111	2798.09	-0.0217	0.02481
3484.57	0.61775	2796.72	-0.02329	0.02482
3483.33	0.59447	2795.36	-0.02126	0.03034
3482.08	0.5877	2793.99	-0.01871	0.02626
3480.84	0.61983	2792.62	-0.01857	0.02686
3479.59	0.6105	2791.25	-0.01929	0.03188
3478.34	0.59787	2789.88	-0.01789	0.02487
3477.1	0.62961	2788.52	-0.01431	0.02483
3475.85	0.63861	2787.15	-0.0151	0.02372
3474.6	0.60509	2785.78	-0.0162	0.02409
3473.35	0.61702	2784.41	-0.01615	0.0238
3472.11	0.59598	2783.04	-0.01512	0.02505
3470.86	0.59655	2781.67	-0.01332	0.02615
3469.61	0.63485	2780.3	-0.01188	0.02855
3468.36	0.59404	2778.93	-0.00927	0.02199
3467.11	0.60743	2777.56	-0.00558	0.02327
3465.86	0.60763	2776.18	-0.00307	0.02574
3464.61	0.59833	2774.81	-0.000706684	0.02488
3463.37	0.62158	2773.44	-0.00174	0.02725
3462.12	0.63605	2772.07	-0.00144	0.0242
3460.87	0.62418	2770.7	0.00258	0.02171
3459.62	0.62548	2769.32	0.00951	0.02141
3458.37	0.62605	2767.95	0.01166	0.023
3457.11	0.64563	2766.58	0.00996	0.02381
3455.86	0.61439	2765.2	0.01123	0.02747
3454.61	0.62337	2763.83	0.01537	0.02504
3453.36	0.62101	2762.45	0.01809	0.02665
3452.11	0.63071	2761.08	0.02019	0.02542
3450.86	0.63529	2759.71	0.02225	0.02539
3449.61	0.61541	2758.33	0.02507	0.02241
3448.35	0.62949	2756.95	0.02738	0.02471
3447.1	0.59648	2755.58	0.02999	0.0258
3445.85	0.61858	2754.2	0.03447	0.02923
3444.59	0.6206	2752.83	0.03948	0.0294
3443.34	0.60731	2751.45	0.04389	0.02758
3442.09	0.61882	2750.07	0.04662	0.02747
3440.83	0.61683	2748.69	0.04675	0.02812
3439.58	0.61667	2747.32	0.05293	0.03045
3438.33	0.62343	2745.94	0.05978	0.03365
3437.07	0.62874	2744.56	0.06785	0.03253
3435.82	0.63185	2743.18	0.07134	0.03289
3434.56	0.63096	2741.8	0.07852	0.04081
3433.31	0.6348	2740.42	0.08522	0.04064
3432.05	0.62153	2739.04	0.09077	0.03635
3430.79	0.63265	2737.67	0.096	0.03632
3429.54	0.62884	2736.29	0.10112	0.03692
3428.28	0.62249	2734.91	0.10955	0.04092
3427.03	0.63506	2733.52	0.11608	0.0451
3425.77	0.62981	2732.14	0.12466	0.04983
3424.51	0.62018	2730.76	0.13143	0.05509
3423.26	0.62802	2729.38	0.1402	0.05667
3422	0.63149	2728	0.14959	0.0596
3420.74	0.64514	2726.62	0.1603	0.06342
3419.48	0.6497	2725.23	0.17144	0.06582
3418.22	0.61247	2723.85	0.18321	0.06832
3416.97	0.6163	2722.47	0.19624	0.07546
3415.71	0.61832	2721.09	0.20726	0.08225
3414.45	0.61598	2719.7	0.21808	0.08278
3413.19	0.63905	2718.32	0.22946	0.08616
3411.93	0.61565	2716.93	0.24543	0.08961
3410.67	0.63727	2715.55	0.26249	0.09585
3409.41	0.62295	2714.17	0.27658	0.10491
3408.15	0.61263	2712.78	0.28943	0.11181
3406.89	0.62734	2711.39	0.3045	0.11797
3405.63	0.63914	2710.01	0.3241	0.12272
3404.37	0.63608	2708.62	0.34105	0.12621
3403.11	0.62032	2707.24	0.35746	0.13311
3401.85	0.63284	2705.85	0.37452	0.14098
3400.59	0.63594	2704.46	0.39521	0.14967
3399.33	0.64628	2703.08	0.41678	0.15197
3398.06	0.64503	2701.69	0.43486	0.16017
3396.8	0.59886	2700.3	0.45264	0.16715
3395.54	0.62912	2698.91	0.47232	0.17596
3394.28	0.61483	2697.53	0.49106	0.17896
3393.01	0.61359	2696.14	0.50854	0.18372
3391.75	0.62356	2694.75	0.52245	0.18491
3390.49	0.65488	2693.36	0.54147	0.18625
3389.22	0.6406	2691.97	0.55806	0.18773
3387.96	0.64875	2690.58	0.57252	0.18797
3386.7	0.60952	2689.19	0.58066	0.19276
3385.43	0.61334	2687.8	0.59368	0.19711
3384.17	0.63053	2686.41	0.60412	0.20035
3382.9	0.64157	2685.02	0.61526	0.19854
3381.64	0.61827	2683.63	0.62406	0.20212
3380.37	0.63184	2682.23	0.63478	0.2032
3379.11	0.64721	2680.84	0.63989	0.20507
3377.84	0.64054	2679.45	0.64734	0.20584
3376.57	0.62882	2678.06	0.65626	0.21341
3375.31	0.61493	2676.67	0.66323	0.21735
3374.04	0.63137	2675.27	0.66549	0.22029
3372.78	0.63915	2673.88	0.66601	0.22215
3371.51	0.65017	2672.49	0.66731	0.22513
3370.24	0.63485	2671.09	0.66805	0.22834
3368.97	0.6253	2669.7	0.66748	0.23038
3367.71	0.63848	2668.3	0.67007	0.23222
3366.44	0.63759	2666.91	0.66734	0.23297
3365.17	0.63238	2665.51	0.66408	0.23603
3363.9	0.64555	2664.12	0.65756	0.23573
3362.63	0.63817	2662.72	0.65321	0.23787
3361.36	0.6272	2661.33	0.64664	0.23791
3360.09	0.65081	2659.93	0.64039	0.23485
3358.83	0.63587	2658.53	0.63477	0.23163
3357.56	0.63967	2657.14	0.62783	0.23058
3356.29	0.65102	2655.74	0.62127	0.22971
3355.02	0.63213	2654.34	0.61241	0.22777
3353.75	0.64636	2652.94	0.60163	0.22807
3352.48	0.63324	2651.55	0.58758	0.22686
3351.21	0.6248	2650.15	0.57316	0.22244
3349.93	0.61529	2648.75	0.562	0.2179
3348.66	0.65037	2647.35	0.54939	0.21598
3347.39	0.64732	2645.95	0.53919	0.21269
3346.12	0.63062	2644.55	0.52814	0.20864
3344.85	0.63548	2643.15	0.51346	0.20392
3343.58	0.64969	2641.75	0.49685	0.19668
3342.3	0.64772	2640.35	0.48418	0.1923
3341.03	0.65294	2638.95	0.47314	0.19078
3339.76	0.6499	2637.55	0.45819	0.1896
3338.48	0.65907	2636.15	0.44398	0.1835
3337.21	0.65423	2634.75	0.43151	0.1758
3335.94	0.6214	2633.34	0.41828	0.16811
3334.66	0.65102	2631.94	0.40305	0.16109
3333.39	0.64654	2630.54	0.38992	0.15911
3332.11	0.65391	2629.14	0.37681	0.15695
3330.84	0.64513	2627.73	0.36376	0.15254
3329.56	0.62237	2626.33	0.34897	0.1449
3328.29	0.6283	2624.93	0.33456	0.13872
3327.01	0.62814	2623.52	0.31868	0.13451
3325.74	0.62403	2622.12	0.30764	0.13109
3324.46	0.64536	2620.71	0.29844	0.1255
3323.19	0.65988	2619.31	0.28704	0.12015
3321.91	0.64932	2617.91	0.27256	0.11526
3320.63	0.64951	2616.5	0.26096	0.11181
3319.36	0.63753	2615.09	0.24943	0.10833
3318.08	0.64524	2613.69	0.23984	0.10287
3316.8	0.66511	2612.28	0.22809	0.09833
3315.52	0.65492	2610.88	0.21785	0.09331
3314.25	0.64473	2609.47	0.21117	0.09038
3312.97	0.6485	2608.06	0.20286	0.08751
3311.69	0.63617	2606.65	0.19545	0.08697
3310.41	0.6453	2605.25	0.18441	0.08283
3309.13	0.65407	2603.84	0.17738	0.0779
3307.85	0.64139	2602.43	0.16852	0.0746
3306.57	0.62692	2601.02	0.16152	0.07143
3305.29	0.64319	2599.61	0.15243	0.06989
3304.01	0.65374	2598.2	0.1448	0.06844
3302.73	0.63786	2596.79	0.14026	0.06879
3301.45	0.63055	2595.38	0.13363	0.06326
3300.17	0.6161	2593.97	0.12938	0.05676
3298.89	0.66413	2592.56	0.12597	0.05594
3297.61	0.64326	2591.15	0.12162	0.05657
3296.33	0.66913	2589.74	0.11288	0.05304
3295.05	0.64756	2588.33	0.10489	0.05395
3293.77	0.62634	2586.92	0.10093	0.05094
3292.49	0.66612	2585.51	0.09852	0.04961
3291.2	0.66309	2584.09	0.09536	0.0481
3289.92	0.65864	2582.68	0.08982	0.04671
3288.64	0.65419	2581.27	0.08501	0.04263
3287.35	0.65973	2579.86	0.07989	0.04207
3286.07	0.65991	2578.44	0.07546	0.03955
3284.79	0.65083	2577.03	0.07254	0.03999
3283.5	0.65173	2575.61	0.07156	0.03892
3282.22	0.65299	2574.2	0.07067	0.03833
3280.94	0.67702	2572.79	0.06741	0.03562
3279.65	0.66724	2571.37	0.06186	0.03526
3278.37	0.67454	2569.96	0.05728	0.03396
3277.08	0.63523	2568.54	0.05446	0.0314
3275.8	0.65463	2567.12	0.0532	0.03329
3274.51	0.67971	2565.71	0.05153	0.03338
3273.23	0.67384	2564.29	0.05062	0.03098
3271.94	0.66158	2562.88	0.04849	0.03157
3270.65	0.6806	2561.46	0.04696	0.03124
3269.37	0.64702	2560.04	0.04516	0.0304
3268.08	0.65893	2558.62	0.04411	0.03076
3266.79	0.66231	2557.21	0.04236	0.03107
3265.51	0.6767	2555.79	0.03973	0.0316
3264.22	0.67546	2554.37	0.03679	0.03085
3262.93	0.67458	2552.95	0.03679	0.03023
3261.64	0.66482	2551.53	0.0364	0.03358
3260.36	0.66748	2550.11	0.03287	0.02874
3259.07	0.66979	2548.69	0.03061	0.02716
3257.78	0.66572	2547.27	0.03098	0.02851
3256.49	0.66377	2545.85	0.02838	0.02438
3255.2	0.67814	2544.43	0.02804	0.02661
3253.91	0.65173	2543.01	0.02815	0.02558
3252.62	0.6707	2541.59	0.02765	0.02424
3251.33	0.67478	2540.17	0.02425	0.02755
3250.04	0.6661	2538.75	0.02564	0.02724
3248.75	0.701	2537.33	0.02474	0.02443
3247.46	0.65194	2535.9	0.02496	0.02388
3246.17	0.68789	2534.48	0.02317	0.02579
3244.88	0.67709	2533.06	0.02341	0.02463
3243.59	0.66594	2531.63	0.0215	0.02606
3242.3	0.68488	2530.21	0.02254	0.02376
3241	0.6709	2528.79	0.02217	0.02083
3239.71	0.66507	2527.36	0.02072	0.0242
3238.42	0.66313	2525.94	0.0188	0.02433
3237.13	0.66437	2524.51	0.01947	0.02665
3235.83	0.67975	2523.09	0.01961	0.02384
3234.54	0.68877	2521.66	0.01625	0.02247
3233.25	0.66774	2520.24	0.01354	0.02482
3231.95	0.66686	2518.81	0.01472	0.02498
3230.66	0.67022	2517.39	0.01617	0.02577
3229.37	0.6764	2515.96	0.01682	0.02399
3228.07	0.67446	2514.53	0.01655	0.02706
3226.78	0.66864	2513.11	0.01617	0.02489
3225.48	0.6667	2511.68	0.01437	0.02169
3224.19	0.68276	2510.25	0.01384	0.02468
3222.89	0.67553	2508.82	0.01365	0.0248
3221.6	0.67606	2507.4	0.01438	0.02605
3220.3	0.65683	2505.97	0.0155	0.0248
3219	0.69652	2504.54	0.01629	0.02054
3217.71	0.67906	2503.11	0.01516	0.0236
3216.41	0.67712	2501.68	0.01394	0.02367
3215.11	0.69281	2500.25	0.01416	0.02445
3213.82	0.68029	2498.82	0.01452	0.02168
3212.52	0.68505	2497.39	0.01381	0.02282
3211.22	0.67007	2495.96	0.01334	0.01925
3209.92	0.66849	2494.53	0.01387	0.02048
3208.63	0.68205	2493.1	0.01527	0.02088
3207.33	0.66533	2491.67	0.01528	0.02468
3206.03	0.67149	2490.23	0.01749	0.02089
3204.73	0.66991	2488.8	0.01673	0.02204
3203.43	0.66516	2487.37	0.0166	0.02177
3202.13	0.66534	2485.94	0.01465	0.02096
3200.83	0.68134	2484.5	0.01566	0.01843
3199.53	0.66393	2483.07	0.0159	0.02279
3198.23	0.66235	2481.64	0.01577	0.02463
3196.93	0.69171	2480.2	0.01571	0.02288
3195.63	0.65638	2478.77	0.01674	0.0209
3194.33	0.68363	2477.33	0.01803	0.02177
3193.03	0.68696	2475.9	0.01703	0.02358
3191.73	0.67343	2474.46	0.01748	0.02241
3190.43	0.69328	2473.03	0.0177	0.02213
3189.13	0.68046	2471.59	0.01872	0.01899
3187.82	0.67466	2470.16	0.01969	0.02235
3186.52	0.67238	2468.72	0.02057	0.02141
3185.22	0.69011	2467.29	0.01929	0.02346
3183.92	0.67519	2465.85	0.01968	0.02441
3182.61	0.66519	2464.41	0.02076	0.02399
3181.31	0.68642	2462.97	0.02172	0.02245
3180.01	0.67817	2461.54	0.02146	0.02156
3178.7	0.67659	2460.1	0.02349	0.02111
3177.4	0.6964	2458.66	0.0246	0.02309
3176.09	0.66433	2457.22	0.02349	0.0207
3174.79	0.66485	2455.78	0.02341	0.02135
3173.49	0.66468	2454.34	0.02609	0.02189
3172.18	0.68482	2452.9	0.02711	0.0227
3170.88	0.67204	2451.46	0.0262	0.02235
3169.57	0.6547	2450.02	0.02622	0.02321
3168.26	0.66083	2448.58	0.02611	0.02589
3166.96	0.68026	2447.14	0.02616	0.02103
3165.65	0.66434	2445.7	0.02793	0.02213
3164.34	0.69041	2444.26	0.03006	0.02426
3163.04	0.67204	2442.82	0.03059	0.0213
3161.73	0.67046	2441.38	0.02952	0.02022
3160.42	0.67868	2439.93	0.02829	0.02201
3159.12	0.66836	2438.49	0.02813	0.02228
3157.81	0.67343	2437.05	0.0287	0.02202
3156.5	0.66802	2435.6	0.02943	0.02346
3155.19	0.66854	2434.16	0.02926	0.02448
3153.88	0.67361	2432.72	0.02966	0.02212
3152.57	0.66156	2431.27	0.03055	0.02103
3151.26	0.68234	2429.83	0.02904	0.02354
3149.96	0.65737	2428.38	0.02787	0.02473
3148.65	0.66069	2426.94	0.02865	0.02238
3147.34	0.6846	2425.49	0.03038	0.02402
3146.03	0.65511	2424.05	0.02805	0.02529
3144.72	0.66715	2422.6	0.02664	0.02627
3143.41	0.66627	2421.16	0.02849	0.02393
3142.09	0.65389	2419.71	0.0302	0.02529
3140.78	0.66	2418.26	0.02943	0.02239
3139.47	0.65913	2416.82	0.02479	0.02488
3138.16	0.68196	2415.37	0.0215	0.02483
3136.85	0.63439	2413.92	0.01957	0.02446
3135.54	0.66523	2412.47	0.01905	0.02639
3134.22	0.67794	2411.02	0.01902	0.02457
3132.91	0.65931	2409.58	0.01987	0.02238
3131.6	0.67794	2408.13	0.01945	0.02405
3130.29	0.66662	2406.68	0.01589	0.02507
3128.97	0.68594	2405.23	0.01264	0.02415
3127.66	0.68298	2403.78	0.01191	0.023
3126.34	0.66192	2402.33	0.01451	0.021
3125.03	0.67949	2400.88	0.01402	0.02312
3123.72	0.6741	2399.43	0.01136	0.02326
3122.4	0.66975	2397.98	0.01014	0.02158
3121.09	0.68244	2396.53	0.01087	0.02312
3119.77	0.66592	2395.07	0.00944	0.02398
3118.46	0.67757	2393.62	0.00714	0.02471
3117.14	0.65724	2392.17	0.00819	0.02275
3115.82	0.66054	2390.72	0.008	0.02348
3114.51	0.66939	2389.26	0.00713	0.02446
3113.19	0.66922	2387.81	0.00523	0.02246
3111.88	0.66384	2386.36	0.00364	0.02198
3110.56	0.69977	2384.9	0.00119	0.02329
3109.24	0.68674	2383.45	0.000712181	0.02099
3107.92	0.68032	2381.99	0.00169	0.02095
3106.61	0.69332	2380.54	0.00125	0.02279
3105.29	0.67303	2379.09	0.000384321	0.02309
3103.97	0.68187	2377.63	-0.00155	0.02088
3102.65	0.69695	2376.17	-0.00248	0.02019
3101.33	0.65725	2374.72	-0.0022	0.0193
3100.01	0.68965	2373.26	-0.00159	0.01922
3098.69	0.6867	2371.8	-0.0011	0.01875
3097.38	0.68063	2370.35	-0.0016	0.01793
3096.06	0.68323	2368.89	-0.00191	0.02206
3094.74	0.66781	2367.43	-0.00219	0.0215
3093.42	0.71023	2365.98	-0.00225	0.01834
3092.09	0.69412	2364.52	-0.00189	0.01711
3090.77	0.68598	2363.06	-0.0035	0.0159
3089.45	0.71418	2361.6	-0.00388	0.01893
3088.13	0.72161	2360.14	-0.00546	0.01985
3086.81	0.74598	2358.68	-0.00506	0.02041
3085.49	0.70705	2357.22	-0.00457	0.02083
3084.17	0.72209	2355.76	-0.00523	0.02163
3082.84	0.68767	2354.3	-0.00612	0.01983
3081.52	0.72725	2352.84	-0.00685	0.02071
3080.2	0.71773	2351.38	-0.00606	0.01835
3078.88	0.74726	2349.92	-0.00636	0.0196
3077.55	0.76538	2348.46	-0.00521	0.01908
3076.23	0.74964	2347	-0.0041	0.01968
3074.91	0.74255	2345.54	-0.00499	0.0201
3073.58	0.75133	2344.07	-0.0062	0.01969
3072.26	0.75183	2342.61	-0.00458	0.02162
3070.93	0.76407	2341.15	-0.00465	0.02109
3069.61	0.77284	2339.69	-0.00609	0.0214
3068.28	0.75781	2338.22	-0.00829	0.02027
3066.96	0.76245	2336.76	-0.007	0.02305
3065.63	0.75191	2335.29	-0.00657	0.02261
3064.31	0.76137	2333.83	-0.00616	0.01822
3062.98	0.76635	2332.36	-0.00562	0.01639
3061.65	0.76237	2330.9	-0.00047653	0.01858
3060.33	0.76665	2329.43	0.0056	0.02141
3059	0.76956	2327.97	0.00754	0.0228
3057.67	0.72837	2326.5	0.00306	0.02087
3056.35	0.74988	2325.04	-0.000684238	0.01961
3055.02	0.75279	2323.57	-0.00301	0.01988
3053.69	0.75157	2322.1	-0.00459	0.01809
3052.36	0.74724	2320.63	-0.00677	0.02102
3051.03	0.7529	2319.17	-0.00778	0.01901
3049.7	0.69869	2317.7	-0.00694	0.01827
3048.38	0.72603	2316.23	-0.00592	0.01935
3047.05	0.73651	2314.76	-0.00439	0.02022
3045.72	0.72256	2313.29	-0.00645	0.01976
3044.39	0.71172	2311.82	-0.00687	0.01842
3043.06	0.72254	2310.36	-0.00634	0.01809
3041.73	0.71479	2308.88	-0.00581	0.01839
3040.4	0.71632	2307.41	-0.00822	0.0191
3039.07	0.71442	2305.95	-0.00805	0.01803
3037.74	0.69981	2304.47	-0.00531	0.0187
3036.4	0.7192	2303	-0.00463	0.01902
3035.07	0.72108	2301.53	-0.00459	0.01766
3033.74	0.70682	2300.06	-0.00512	0.01781
3032.41	0.673	2298.59	-0.00499	0.01864
3031.08	0.70405	2297.12	-0.00617	0.01924
3029.74	0.71793	2295.64	-0.00577	0.01788
3028.41	0.71946	2294.17	-0.00554	0.01599
3027.08	0.71413	2292.7	-0.00557	0.01927
3025.74	0.70709	2291.22	-0.00656	0.01813
3024.41	0.70417	2289.75	-0.0064	0.01723
3023.08	0.70158	2288.28	-0.00584	0.01705
3021.74	0.69078	2286.8	-0.00561	0.01717
3020.41	0.69094	2285.33	-0.00552	0.01938
3019.07	0.69316	2283.85	-0.00573	0.01854
3017.74	0.70565	2282.38	-0.00569	0.01686
3016.4	0.71026	2280.9	-0.00578	0.01745
3015.07	0.70152	2279.42	-0.00559	0.01808
3013.73	0.72358	2277.95	-0.00721	0.01635
3012.4	0.71416	2276.47	-0.00854	0.01754
3011.06	0.715	2274.99	-0.00718	0.01941
3009.72	0.71447	2273.52	-0.00493	0.02004
3008.39	0.69514	2272.04	-0.0052	0.01779
3007.05	0.69222	2270.56	-0.00552	0.01888
3005.71	0.717	2269.08	-0.00527	0.01704
3004.38	0.71442	2267.61	-0.00447	0.01763
3003.04	0.70842	2266.13	-0.0065	0.01772
3001.7	0.71371	2264.65	-0.00793	0.01829
3000.36	0.7166	2263.17	-0.00852	0.01848
2999.02	0.72085	2261.69	-0.00849	0.01537
2997.69	0.68959	2260.21	-0.00824	0.01635
2996.35	0.7198	2258.73	-0.00733	0.01646
2995.01	0.71756	2257.25	-0.00514	0.01847
2993.67	0.70816	2255.77	-0.00632	0.01944
2992.33	0.70661	2254.29	-0.00689	0.01678
2990.99	0.69688	2252.8	-0.00791	0.01771
2989.65	0.71341	2251.32	-0.00696	0.01816
2988.31	0.71118	2249.84	-0.00688	0.01877
2986.97	0.71611	2248.36	-0.00599	0.01512
2985.62	0.71831	2246.87	-0.0061	0.01556
2984.28	0.72187	2245.39	-0.00412	0.01737
2982.94	0.72816	2243.91	-0.00487	0.01756
2981.6	0.70379	2242.42	-0.00501	0.01784
2980.26	0.71689	2240.94	-0.00693	0.0182
2978.92	0.72556	2239.46	-0.00617	0.01782
2977.57	0.74784	2237.97	-0.00807	0.01962
2976.23	0.71463	2236.48	-0.00768	0.01882
2974.89	0.72227	2235	-0.00827	0.0205
2973.54	0.72311	2233.51	-0.0074	0.01919
2972.2	0.69298	2232.03	-0.00708	0.02004
2970.86	0.68531	2230.54	-0.00732	0.01808
2969.51	0.73309	2229.05	-0.00638	0.01843
2968.17	0.7159	2227.57	-0.00662	0.0194
2966.82	0.71673	2226.08	-0.00576	0.01729
2965.48	0.70329	2224.59	-0.00693	0.01978
2964.13	0.70005	2223.1	-0.00581	0.02319
2962.79	0.70938	2221.62	-0.00703	0.0193
2961.44	0.74045	2220.13	-0.00591	0.01752
2960.09	0.75045	2218.64	-0.0046	0.01472
2958.75	0.7146	2217.15	-0.0039	0.01705
2957.4	0.71985	2215.66	-0.00475	0.01821
2956.05	0.72577	2214.17	-0.00373	0.01795
2954.71	0.71608	2212.68	-0.0024	0.01811
2953.36	0.73829	2211.19	-0.00324	0.01719
2952.01	0.72419	2209.7	-0.00485	0.01745
2950.67	0.73418	2208.21	-0.00329	0.01411
2949.32	0.74077	2206.72	-0.00269	0.01701
2947.97	0.73075	2205.22	-0.00207	0.01826
2946.62	0.70616	2203.73	-0.00354	0.01782
2945.27	0.74766	2202.24	-0.00385	0.01774
2943.92	0.73561	2200.75	-0.00513	0.01904
2942.57	0.7554	2199.25	-0.0048	0.01753
2941.22	0.72981	2197.76	-0.00464	0.01772
2939.87	0.7303	2196.27	-0.00335	0.02144
2938.52	0.72808	2194.77	-0.00176	0.01967
2937.17	0.72383	2193.28	-0.000774254	0.01521
2935.82	0.72838	2191.78	-0.00124	0.01753
2934.47	0.72176	2190.29	-0.00292	0.01817
2933.12	0.74796	2188.79	-0.0045	0.01725
2931.77	0.73559	2187.3	-0.00426	0.0164
2930.42	0.74589	2185.8	-0.00316	0.01451
2929.06	0.75415	2184.31	-0.00239	0.0168
2927.71	0.74483	2182.81	-0.00227	0.01947
2926.36	0.71861	2181.31	-0.00223	0.01771
2925	0.74444	2179.81	-0.00127	0.01924
2923.65	0.7277	2178.32	-0.00162	0.0194
2922.3	0.7417	2176.82	-0.00171	0.01857
2920.95	0.7432	2175.32	-0.00239	0.01586
2919.59	0.73152	2173.82	-0.00283	0.01986
2918.24	0.73741	2172.32	-0.00312	0.01671
2916.88	0.73958	2170.82	-0.00372	0.01791
2915.53	0.76234	2169.33	-0.00291	0.01863
2914.17	0.7446	2167.83	-0.00259	0.01814
2912.82	0.75622	2166.33	0.000197065	0.01862
2911.46	0.76074	2164.82	0.000989209	0.01894
2910.11	0.74639	2163.32	0.00114	0.01801
2908.75	0.76609	2161.82	-0.000902807	0.02178
2907.39	0.75005	2160.32	-0.00158	0.02158
2906.04	0.74851	2158.82	-0.00188	0.0159
2904.68	0.73416	2157.32	-0.000505585	0.01779
2903.32	0.73835	2155.82	-0.00042213	0.01635
2901.97	0.74153	2154.31	0.000938738	0.01773
2900.61	0.73393	2152.81	0.00125	0.01745
2899.25	0.72196	2151.31	0.00217	0.01592
2897.89	0.73254	2149.8	0.00241	0.01672
2896.53	0.75154	2148.3	0.00244	0.0188
2895.17	0.70928	2146.79	0.000844758	0.01784
2893.82	0.74577	2145.29	0.000239017	0.01958
2892.46	0.71631	2143.79	0.0011	0.01827
2891.1	0.71445	2142.28	0.00112	0.01951
2889.74	0.71527	2140.77	0.000196446	0.01939
2888.38	0.72887	2139.27	-6.90414e-05	0.01955
2887.02	0.71019	2137.76	0.000679736	0.01977
2885.66	0.7137	2136.26	0.000980033	0.017
2884.3	0.70848	2134.75	-0.000212871	0.01591
2882.93	0.71434	2133.24	-0.000367613	0.01808
2881.57	0.72322	2131.73	0.000514146	0.01979
2880.21	0.70524	2130.22	0.000658719	0.01708
2878.85	0.73795	2128.72	-2.95783e-06	0.01592
2877.49	0.70722	2127.21	0.00135	0.01464
2876.13	0.72918	2125.7	0.00224	0.01593
2874.76	0.72396	2124.19	0.00181	0.01662
2873.4	0.69493	2122.68	0.00141	0.01646
2872.04	0.72191	2121.17	0.00198	0.01766
2870.67	0.71669	2119.66	0.0021	0.01662
2869.31	0.71416	2118.15	0.00183	0.01363
2867.95	0.73107	2116.64	0.00253	0.01481
2866.58	0.71915	2115.13	0.00389	0.0143
2865.22	0.69015	2113.62	0.00252	0.01709
2863.85	0.70069	2112.11	0.000465934	0.01753
2862.49	0.72662	2110.59	0.00030103	0.01689
2861.12	0.71036	2109.08	0.0018	0.0177
2859.76	0.71922	2107.57	0.0029	0.01974
2858.39	0.69359	2106.05	0.00325	0.01653
2857.02	0.71014	2104.54	0.00271	0.01721
2855.66	0.71665	2103.03	0.00244	0.01811
2854.29	0.68034	2101.51	0.00312	0.02038
2852.92	0.68751	2100	0.00374	0.01504
2851.56	0.70071	2098.48	0.00309	0.01655
2850.19	0.70621	2096.97	0.00422	0.01641
2848.82	0.68697	2095.45	0.00381	0.01942
2847.45	0.70651	2093.94	0.00404	0.02075
2846.08	0.69396	2092.42	0.00415	0.01667
2844.72	0.68676	2090.9	0.0049	0.01872
2843.35	0.70495	2089.39	0.00496	0.01791
2841.98	0.69709	2087.87	0.00471	0.01902
2840.61	0.69623	2086.35	0.00434	0.01458
2839.24	0.6817	2084.84	0.00297	0.01558
2837.87	0.6942	2083.32	0.00184	0.01945
2836.5	0.69335	2081.8	0.0026	0.01692
2835.13	0.71318	2080.28	0.00484	0.01678
2833.76	0.67764	2078.76	0.00572	0.01516
2832.39	0.68614	2077.24	0.00373	0.01736
2831.02	0.69329	2075.72	0.00193	0.01705
2829.64	0.67711	2074.2	0.00155	0.01677
2828.27	0.69126	2072.68	0.0025	0.01735
2826.9	0.67841	2071.16	0.0038	0.01518
2825.53	0.6859	2069.64	0.00506	0.02328
2824.16	0.68638	2068.12	0.00694	0.04726
2822.78	0.69086	2066.6	0.00819	0.05574
2821.41	0.71365	2065.07	0.00694	0.03256
2820.04	0.66886	2063.55	0.00463	0.0179
2818.66	0.66835	2062.03	0.00295	0.01684
2817.29	0.67849	2060.51	0.00288	0.01446
2815.92	0.67898	2058.98	0.00406	0.01376
2814.54	0.70175	2057.46	0.0057	0.01684
2813.17	0.69125	2055.93	0.00572	0.01725
2811.79	0.69972	2054.41	0.0055	0.01738
2810.42	0.7095	2052.88	0.00645	0.01567
2809.04	0.70433	2051.36	0.006	0.01678
2807.66	0.6789	2049.83	0.00533	0.01649
2806.29	0.68868	2048.31	0.00422	0.01526
2804.91	0.6709	2046.78	0.00545	0.0154
2803.54	0.69961	2045.26	0.00537	0.01802
2802.16	0.68781	2043.73	0.00582	0.01976
2800.78	0.67932	2042.2	0.00517	0.01864
2799.4	0.68744	2040.68	0.00523	0.01845
2798.03	0.69722	2039.15	0.00556	0.01529
2796.65	0.68011	2037.62	0.00623	0.01503
2795.27	0.67529	2036.09	0.00663	0.01619
2793.89	0.69534	2034.56	0.00661	0.01568
2792.51	0.67261	2033.03	0.00672	0.01489
2791.13	0.66348	2031.5	0.00531	0.01515
2789.75	0.65601	2029.97	0.00381	0.01639
2788.38	0.69229	2028.44	0.00351	0.0175
2787	0.6984	2026.91	0.00482	0.01795
2785.62	0.67635	2025.38	0.00634	0.01579
2784.23	0.68611	2023.85	0.0069	0.01576
2782.85	0.70811	2022.32	0.00628	0.01628
2781.47	0.66787	2020.79	0.00533	0.01498
2780.09	0.69351	2019.26	0.00625	0.01825
2778.71	0.67116	2017.72	0.00701	0.01708
2777.33	0.67164	2016.19	0.00724	0.01615
2775.95	0.69031	2014.66	0.00637	0.01781
2774.56	0.68517	2013.12	0.00604	0.01824
2773.18	0.67143	2011.59	0.00606	0.01633
2771.8	0.68415	2010.06	0.00502	0.01748
2770.42	0.68033	2008.52	0.00379	0.01489
2769.03	0.67222	2006.99	0.00399	0.01635
2767.65	0.67931	2005.45	0.00497	0.01775
2766.26	0.66228	2003.92	0.00645	0.01645
2764.88	0.66541	2002.38	0.00662	0.01563
2763.5	0.65896	2000.84	0.00603	0.01788
2762.11	0.68882	1999.31	0.00455	0.01613
2760.73	0.70317	1997.77	0.00379	0.01696
2759.34	0.67394	1996.23	0.00388	0.01599
2757.96	0.65924	1994.7	0.0045	0.01596
2756.57	0.68645	1993.16	0.006	0.01601
2755.18	0.67571	1991.62	0.00646	0.01774
2753.8	0.65278	1990.08	0.00409	0.01712
2752.41	0.66612	1988.54	0.0028	0.01863
2751.02	0.66759	1987	0.0029	0.0207
2749.64	0.67203	1985.46	0.00529	0.0166
2748.25	0.67349	1983.92	0.00417	0.01703
2746.86	0.67793	1982.38	0.00336	0.01575
2745.47	0.68664	1980.84	0.00221	0.01646
2744.08	0.67362	1979.3	0.00476	0.0152
2742.7	0.67739	1977.76	0.00569	0.01672
2741.31	0.667	1976.22	0.00631	0.01732
2739.92	0.6869	1974.68	0.00469	0.01348
2738.53	0.67092	1973.13	0.00381	0.0139
2737.14	0.69542	1971.59	0.003	0.01747
2735.75	0.6732	1970.05	0.00238	0.01666
2734.36	0.67006	1968.51	0.00322	0.0147
2732.97	0.66594	1966.96	0.00328	0.01732
2731.58	0.68285	1965.42	0.00383	0.0146
2730.19	0.69845	1963.87	0.00461	0.01739
2728.8	0.6884	1962.33	0.00621	0.01755
2727.4	0.67278	1960.78	0.0049	0.0168
2726.01	0.65913	1959.24	0.00222	0.01795
2724.62	0.67308	1957.69	0.00241	0.01587
2723.23	0.65451	1956.15	0.0032	0.01664
2721.84	0.68158	1954.6	0.00496	0.01826
2720.44	0.67024	1953.05	0.00669	0.02028
2719.05	0.68417	1951.51	0.00691	0.01761
2717.66	0.66103	1949.96	0.00386	0.0167
2716.26	0.67561	1948.41	0.00198	0.0167
2714.87	0.67314	1946.86	0.00199	0.01784
2713.47	0.66476	1945.31	0.00306	0.01731
2712.08	0.7072	1943.77	0.00266	0.01678
2710.68	0.66735	1942.21	0.00309	0.01766
2709.29	0.67307	1940.67	0.00359	0.01915
2707.89	0.6955	1939.12	0.00435	0.01673
2706.5	0.6868	1937.57	0.00426	0.01478
2705.1	0.69841	1936.02	0.00357	0.01647
2703.71	0.66024	1934.46	0.00404	0.01808
2702.31	0.6725	1932.91	0.00521	0.01661
2700.91	0.67789	1931.36	0.00457	0.01541
2699.52	0.66495	1929.81	0.0026	0.01647
2698.12	0.67131	1928.26	0.00294	0.01562
2696.72	0.68814	1926.71	0.00405	0.01479
2695.32	0.68338	1925.15	0.00382	0.01665
2693.92	0.67437	1923.6	0.00438	0.01524
2692.53	0.67648	1922.04	0.0054	0.0154
2691.13	0.67172	1920.49	0.00408	0.01545
2689.73	0.67971	1918.94	0.00255	0.01646
2688.33	0.68574	1917.38	0.00279	0.0166
2686.93	0.67347	1915.83	0.00354	0.01644
2685.53	0.68733	1914.27	0.00414	0.01839
2684.13	0.65646	1912.71	0.00378	0.01862
2682.73	0.69154	1911.16	0.00295	0.01771
2681.33	0.63065	1909.6	0.00207	0.01584
2679.93	0.6915	1908.04	0.00249	0.01793
2678.53	0.67239	1906.49	0.00285	0.01576
2677.13	0.67939	1904.93	0.00193	0.01581
2675.72	0.66029	1903.37	0.00333	0.01796
2674.32	0.67642	1901.81	0.00452	0.01264
2672.92	0.69221	1900.26	0.00471	0.01463
2671.52	0.67932	1898.7	0.00389	0.01429
2670.11	0.65893	1897.14	0.00374	0.01673
2668.71	0.66397	1895.58	0.00341	0.01932
2667.31	0.66607	1894.02	0.00348	0.01865
2665.9	0.67794	1892.46	0.00421	0.01735
2664.5	0.66408	1890.9	0.00473	0.01631
2663.1	0.67856	1889.34	0.00553	0.01491
2661.69	0.65331	1887.78	0.00565	0.01283
2660.29	0.69447	1886.21	0.00505	0.01523
2658.88	0.66923	1884.65	0.00512	0.01332
2657.48	0.67295	1883.09	0.00605	0.01519
2656.07	0.66237	1881.53	0.00631	0.01601
2654.67	0.67292	1879.96	0.00452	0.01393
2653.26	0.67631	1878.4	0.00342	0.01427
2651.85	0.68134	1876.84	0.00357	0.01474
2650.45	0.68798	1875.27	0.00545	0.01481
2649.04	0.68877	1873.71	0.00526	0.01704
2647.63	0.68826	1872.14	0.00578	0.01557
2646.22	0.67996	1870.58	0.00507	0.0139
2644.82	0.66322	1869.01	0.00529	0.01766
2643.41	0.64194	1867.45	0.0047	0.01707
2642	0.64825	1865.88	0.00477	0.01545
2640.59	0.67664	1864.31	0.00245	0.01616
2639.18	0.66867	1862.75	0.0024	0.01635
2637.77	0.67855	1861.18	0.00341	0.0137
2636.36	0.6735	1859.61	0.00343	0.01533
2634.95	0.67008	1858.04	0.00203	0.01555
2633.54	0.65531	1856.47	0.00193	0.01589
2632.13	0.68074	1854.91	0.00214	0.017
2630.72	0.6744	1853.34	0.00211	0.01716
2629.31	0.65834	1851.77	0.00299	0.01626
2627.9	0.66497	1850.2	0.0031	0.01593
2626.49	0.65928	1848.63	0.00185	0.01534
2625.08	0.65878	1847.06	0.00182	0.01502
2623.67	0.66832	1845.49	0.0029	0.0142
2622.25	0.65131	1843.92	0.00204	0.01653
2620.84	0.67637	1842.34	0.000910853	0.01744
2619.43	0.65678	1840.77	0.000558371	0.01431
2618.01	0.64916	1839.2	0.00176	0.01483
2616.6	0.68359	1837.63	0.002	0.01482
2615.19	0.66983	1836.05	0.000868724	0.01408
2613.77	0.67676	1834.48	-0.00157	0.01456
2612.36	0.64716	1832.91	-0.00295	0.01548
2610.94	0.66929	1831.33	-0.0022	0.01318
2609.53	0.64326	1829.76	-0.0015	0.01453
2608.11	0.66118	1828.18	-0.00152	0.01395
2606.7	0.67586	1826.61	-0.00216	0.01429
2605.28	0.63918	1825.03	-0.00334	0.01502
2603.87	0.66193	1823.46	-0.00425	0.0169
2602.45	0.66498	1821.88	-0.00392	0.01655
2601.03	0.6506	1820.3	-0.00161	0.01278
2599.62	0.66527	1818.73	-0.00070627	0.0144
2598.2	0.65832	1817.15	-0.00182	0.01483
2596.78	0.66137	1815.57	-0.00384	0.01562
2595.37	0.64216	1814	-0.00336	0.01321
2593.95	0.66585	1812.42	-0.00171	0.01434
2592.53	0.65761	1810.84	-0.000434764	0.01614
2591.11	0.64776	1809.26	-0.00194	0.01409
2589.69	0.67433	1807.68	-0.00443	0.01425
2588.27	0.63968	1806.1	-0.00511	0.01455
2586.85	0.64595	1804.52	-0.00378	0.01506
2585.43	0.66187	1802.94	-0.00317	0.01416
2584.01	0.63787	1801.36	-0.0032	0.01455
2582.59	0.66989	1799.78	-0.0042	0.01434
2581.17	0.6549	1798.2	-0.00378	0.01313
2579.75	0.66212	1796.62	-0.00366	0.01423
2578.33	0.65165	1795.03	-0.00345	0.01576
2576.91	0.65759	1793.45	-0.00361	0.01584
2575.49	0.63618	1791.87	-0.00306	0.01954
2574.07	0.64694	1790.28	-0.00297	0.01537
2572.65	0.6548	1788.7	-0.00269	0.0163
2571.22	0.64241	1787.12	-0.00402	0.01639
2569.8	0.65091	1785.53	-0.00722	0.01644
2568.38	0.68961	1783.95	-0.00792	0.01833
2566.95	0.65891	1782.36	-0.00613	0.01664
2565.53	0.64332	1780.78	-0.00527	0.01422
2564.11	0.65502	1779.19	-0.00529	0.01336
2562.68	0.64618	1777.6	-0.00429	0.01519
2561.26	0.66237	1776.02	-0.00344	0.01646
2559.83	0.64551	1774.43	-0.00452	0.01574
2558.41	0.62929	1772.84	-0.00472	0.01676
2556.98	0.65799	1771.26	-0.00406	0.01609
2555.56	0.64594	1769.67	-0.00376	0.01343
2554.13	0.62685	1768.08	-0.00528	0.01461
2552.71	0.65393	1766.49	-0.00604	0.01596
2551.28	0.66561	1764.9	-0.00566	0.01413
2549.85	0.66383	1763.31	-0.00592	0.01288
2548.43	0.63097	1761.72	-0.00543	0.01433
2547	0.64809	1760.13	-0.00561	0.01434
2545.57	0.65176	1758.54	-0.00539	0.01559
2544.14	0.64742	1756.95	-0.00603	0.01641
2542.71	0.63124	1755.36	-0.00564	0.0149
2541.29	0.65347	1753.77	-0.00556	0.01497
2539.86	0.64433	1752.18	-0.00412	0.016
2538.43	0.63232	1750.59	-0.00489	0.01532
2537	0.64558	1748.99	-0.00593	0.01453
2535.57	0.64285	1747.4	-0.0069	0.0145
2534.14	0.62988	1745.81	-0.00599	0.01489
2532.71	0.62012	1744.21	-0.0059	0.01554
2531.28	0.63913	1742.62	-0.0055	0.01708
2529.85	0.63448	1741.02	-0.00537	0.01659
2528.42	0.63143	1739.43	-0.0052	0.01556
2526.99	0.64212	1737.83	-0.00467	0.01834
2525.56	0.64769	1736.24	-0.00597	0.01661
2524.12	0.67817	1734.64	-0.0062	0.01515
2522.69	0.63074	1733.05	-0.00721	0.01407
2521.26	0.63503	1731.45	-0.00572	0.01782
2519.83	0.6355	1729.85	-0.0059	0.01622
2518.39	0.64011	1728.26	-0.00565	0.01564
2516.96	0.6326	1726.66	-0.00683	0.01556
2515.53	0.65124	1725.06	-0.00656	0.01746
2514.09	0.63672	1723.46	-0.006	0.01769
2512.66	0.63718	1721.86	-0.00539	0.01783
2511.23	0.64561	1720.26	-0.00393	0.01608
2509.79	0.64193	1718.66	-0.0034	0.0144
2508.36	0.6357	1717.06	-0.00349	0.01486
2506.92	0.63171	1715.46	-0.00391	0.01752
2505.49	0.64586	1713.86	-0.00347	0.01691
2504.05	0.65301	1712.26	-0.00274	0.01791
2502.61	0.62641	1710.66	-0.0025	0.01725
2501.18	0.64916	1709.06	-0.00267	0.01774
2499.74	0.64962	1707.46	-0.00368	0.01868
2498.3	0.6418	1705.86	-0.00239	0.01836
2496.87	0.63049	1704.25	-0.00064296	0.01897
2495.43	0.65386	1702.65	-0.00234	0.01798
2493.99	0.65209	1701.04	-0.00421	0.01647
2492.55	0.6287	1699.44	-0.00401	0.01873
2491.12	0.64093	1697.84	-0.00212	0.01967
2489.68	0.63154	1696.23	-0.00188	0.02189
2488.24	0.62247	1694.63	-0.00263	0.01995
2486.8	0.63341	1693.02	-0.000496214	0.01807
2485.36	0.64944	1691.42	0.00179	0.01927
2483.92	0.62989	1689.81	0.0032	0.02009
2482.48	0.63321	1688.21	0.00185	0.02045
2481.04	0.63399	1686.6	0.00278	0.02372
2479.6	0.62652	1684.99	0.00418	0.02381
2478.16	0.62349	1683.38	0.00375	0.021
2476.72	0.623	1681.78	0.00374	0.02002
2475.27	0.64439	1680.17	0.00483	0.02139
2473.83	0.63819	1678.56	0.00723	0.021
2472.39	0.61995	1676.95	0.00787	0.02083
2470.95	0.64482	1675.34	0.00759	0.02158
2469.51	0.62689	1673.73	0.00925	0.02452
2468.06	0.63971	1672.12	0.01125	0.0251
2466.62	0.65791	1670.51	0.01288	0.02557
2465.18	0.65583	1668.9	0.0141	0.02599
2463.73	0.64109	1667.29	0.01539	0.02902
2462.29	0.62413	1665.68	0.0154	0.03222
2460.84	0.64327	1664.06	0.01685	0.02941
2459.4	0.65385	1662.45	0.01978	0.02866
2457.95	0.63469	1660.84	0.02279	0.02935
2456.51	0.63768	1659.23	0.02528	0.03141
2455.06	0.62422	1657.61	0.02704	0.03348
2453.62	0.65029	1656	0.02911	0.03456
2452.17	0.63779	1654.39	0.03228	0.03567
2450.72	0.63129	1652.77	0.03701	0.03748
2449.28	0.6466	1651.16	0.04137	0.0401
2447.83	0.63505	1649.54	0.04537	0.04401
2446.38	0.62666	1647.93	0.04763	0.04538
2444.94	0.62239	1646.31	0.05088	0.04462
2443.49	0.62221	1644.69	0.05649	0.04651
2442.04	0.64919	1643.08	0.06347	0.05144
2440.59	0.63544	1641.46	0.06909	0.0525
2439.14	0.64347	1639.84	0.07443	0.05507
2437.69	0.62973	1638.22	0.08089	0.05765
2436.25	0.60432	1636.61	0.08946	0.06215
2434.8	0.63664	1634.99	0.09951	0.06775
2433.35	0.62353	1633.37	0.10889	0.07229
2431.9	0.63345	1631.75	0.1175	0.07744
2430.45	0.64777	1630.13	0.12745	0.08128
2428.99	0.6268	1628.51	0.1408	0.08565
2427.54	0.64427	1626.89	0.15425	0.09146
2426.09	0.62362	1625.27	0.16927	0.09744
2424.64	0.62534	1623.65	0.18571	0.10443
2423.19	0.65728	1622.03	0.20253	0.11272
2421.74	0.62342	1620.41	0.217	0.11696
2420.28	0.65094	1618.78	0.23302	0.1196
2418.83	0.62213	1617.16	0.25147	0.123
2417.38	0.62605	1615.54	0.26848	0.1286
2415.92	0.63908	1613.92	0.2835	0.13121
2414.47	0.63073	1612.29	0.30016	0.13417
2413.02	0.62301	1610.67	0.31983	0.13813
2411.56	0.64547	1609.04	0.33897	0.14218
2410.11	0.63964	1607.42	0.35759	0.14307
2408.65	0.64386	1605.79	0.37585	0.14634
2407.2	0.62609	1604.17	0.39524	0.14916
2405.74	0.60048	1602.54	0.41433	0.15345
2404.29	0.64208	1600.92	0.43446	0.15589
2402.83	0.62526	1599.29	0.45232	0.16071
2401.38	0.63042	1597.66	0.47021	0.15983
2399.92	0.60797	1596.04	0.48868	0.15709
2398.46	0.62004	1594.41	0.51248	0.15912
2397.01	0.64183	1592.78	0.53781	0.16178
2395.55	0.61875	1591.15	0.56606	0.16194
2394.09	0.6283	1589.52	0.5947	0.16253
2392.63	0.64506	1587.89	0.62692	0.16138
2391.17	0.65084	1586.26	0.65842	0.1583
2389.71	0.62998	1584.63	0.69401	0.1541
2388.26	0.62667	1583	0.73283	0.15106
2386.8	0.61177	1581.37	0.77066	0.14667
2385.34	0.65075	1579.74	0.80152	0.13637
2383.88	0.64525	1578.11	0.82887	0.1221
2382.42	0.6194	1576.48	0.85381	0.10635
2380.96	0.62236	1574.85	0.87192	0.09893
2379.5	0.64034	1573.21	0.88301	0.09968
2378.04	0.61638	1571.58	0.89089	0.11001
2376.57	0.63342	1569.95	0.89584	0.12609
2375.11	0.64263	1568.31	0.89269	0.14314
2373.65	0.63964	1566.68	0.88081	0.15966
2372.19	0.63352	1565.05	0.86255	0.17354
2370.73	0.62647	1563.41	0.84233	0.18438
2369.26	0.62504	1561.78	0.81602	0.19179
2367.8	0.62331	1560.14	0.7819	0.19548
2366.34	0.63032	1558.51	0.74516	0.19636
2364.88	0.62515	1556.87	0.70769	0.19251
2363.41	0.61873	1555.23	0.66809	0.18752
2361.95	0.60857	1553.6	0.62321	0.17867
2360.48	0.63712	1551.96	0.58075	0.1706
2359.02	0.636	1550.32	0.54158	0.1623
2357.55	0.64363	1548.68	0.50346	0.15442
2356.09	0.62754	1547.04	0.46559	0.14506
2354.62	0.61458	1545.41	0.42986	0.13707
2353.16	0.62283	1543.77	0.39653	0.12913
2351.69	0.62827	1542.13	0.36768	0.12137
2350.22	0.62591	1540.49	0.33995	0.11647
2348.76	0.64475	1538.85	0.31485	0.11179
2347.29	0.6184	1537.21	0.29008	0.10493
2345.82	0.60576	1535.57	0.26877	0.10054
2344.35	0.62491	1533.93	0.24652	0.09775
2342.88	0.62536	1532.28	0.22667	0.09425
2341.42	0.64542	1530.64	0.21153	0.09205
2339.95	0.62999	1529	0.19864	0.09178
2338.48	0.62266	1527.36	0.18476	0.09145
2337.01	0.6228	1525.71	0.17089	0.0888
2335.54	0.63756	1524.07	0.15854	0.08636
2334.07	0.61841	1522.43	0.1503	0.08628
2332.6	0.64716	1520.78	0.14093	0.0839
2331.13	0.65693	1519.14	0.13461	0.08615
2329.66	0.70245	1517.49	0.12637	0.08489
2328.19	0.71003	1515.85	0.12043	0.08421
2326.72	0.65825	1514.2	0.11449	0.08154
2325.25	0.64005	1512.55	0.10916	0.0822
2323.78	0.62528	1510.91	0.10096	0.08089
2322.3	0.63039	1509.26	0.09419	0.079
2320.83	0.61779	1507.61	0.09267	0.0832
2319.36	0.63531	1505.97	0.08933	0.0868
2317.88	0.6339	1504.32	0.08456	0.08723
2316.41	0.63031	1502.67	0.07956	0.08426
2314.94	0.62083	1501.02	0.0781	0.08165
2313.46	0.6222	1499.37	0.074	0.08029
2311.99	0.62978	1497.72	0.07024	0.07796
2310.52	0.63426	1496.07	0.06736	0.08128
2309.04	0.62324	1494.42	0.06534	0.08261
2307.57	0.63918	1492.77	0.06325	0.08325
2306.09	0.61421	1491.12	0.06077	0.08234
2304.62	0.6348	1489.47	0.06018	0.08279
2303.14	0.61914	1487.82	0.05928	0.08169
2301.66	0.63104	1486.17	0.05818	0.08208
2300.19	0.63861	1484.51	0.05559	0.08118
2298.71	0.618	1482.86	0.05227	0.08004
2297.23	0.62618	1481.21	0.05064	0.07976
2295.75	0.6322	1479.55	0.04815	0.07965
2294.28	0.62522	1477.9	0.04688	0.07715
2292.8	0.61886	1476.25	0.04504	0.0774
2291.32	0.63569	1474.59	0.04492	0.07971
2289.84	0.65685	1472.94	0.04354	0.08249
2288.36	0.6273	1471.28	0.04075	0.07912
2286.88	0.60828	1469.63	0.03898	0.07681
2285.4	0.64642	1467.97	0.03844	0.07414
2283.92	0.64315	1466.31	0.03801	0.07648
2282.44	0.63618	1464.66	0.03631	0.0785
2280.96	0.6394	1463	0.03538	0.08055
2279.48	0.61607	1461.34	0.03461	0.07977
2278	0.62269	1459.68	0.03407	0.08042
2276.52	0.60276	1458.03	0.03324	0.08019
2275.04	0.62481	1456.37	0.03173	0.08045
2273.56	0.61878	1454.71	0.03176	0.08169
2272.07	0.63187	1453.05	0.03239	0.0849
2270.59	0.62028	1451.39	0.03193	0.08494
2269.11	0.63706	1449.73	0.03072	0.08443
2267.63	0.62425	1448.07	0.03094	0.08468
2266.14	0.62685	1446.41	0.03101	0.08345
2264.66	0.6353	1444.75	0.03009	0.08324
2263.18	0.6265	1443.08	0.02912	0.08175
2261.69	0.62663	1441.42	0.02861	0.08439
2260.21	0.62584	1439.76	0.02926	0.08773
2258.72	0.63675	1438.1	0.02962	0.08951
2257.24	0.60887	1436.43	0.02857	0.08616
2255.75	0.65333	1434.77	0.02748	0.08253
2254.27	0.63438	1433.11	0.0279	0.08571
2252.78	0.62928	1431.44	0.03019	0.09042
2251.29	0.61926	1429.78	0.03134	0.09214
2249.81	0.63016	1428.11	0.03092	0.0902
2248.32	0.64167	1426.45	0.03139	0.0914
2246.83	0.64026	1424.78	0.03363	0.0917
2245.34	0.62257	1423.12	0.03329	0.0945
2243.86	0.61318	1421.45	0.0346	0.09559
2242.37	0.63205	1419.78	0.03576	0.09659
2240.88	0.65767	1418.12	0.03783	0.09609
2239.39	0.64767	1416.45	0.03804	0.09553
2237.9	0.64994	1414.78	0.04052	0.09775
2236.41	0.65805	1413.11	0.04405	0.10181
2234.92	0.64191	1411.44	0.04527	0.10343
2233.43	0.63775	1409.77	0.04707	0.10397
2231.94	0.64248	1408.11	0.04817	0.10366
2230.45	0.6239	1406.44	0.0517	0.10553
2228.96	0.64243	1404.77	0.0524	0.10754
2227.47	0.64133	1403.09	0.05606	0.1097
2225.98	0.64514	1401.42	0.06001	0.11066
2224.49	0.63638	1399.75	0.0641	0.11038
2222.99	0.63038	1398.08	0.06706	0.11373
2221.5	0.64031	1396.41	0.07183	0.11651
2220.01	0.63187	1394.74	0.0762	0.12043
2218.52	0.63629	1393.06	0.08132	0.12155
2217.02	0.63029	1391.39	0.08642	0.12525
2215.53	0.63716	1389.72	0.09161	0.12591
2214.04	0.63208	1388.04	0.09734	0.12686
2212.54	0.61202	1386.37	0.10308	0.12712
2211.05	0.64274	1384.7	0.10945	0.13286
2209.55	0.64562	1383.02	0.11659	0.13811
2208.06	0.6057	1381.34	0.12394	0.1392
2206.56	0.64313	1379.67	0.13254	0.13764
2205.06	0.62828	1377.99	0.14343	0.14161
2203.57	0.64369	1376.32	0.15457	0.1467
2202.07	0.62518	1374.64	0.1643	0.14992
2200.58	0.63936	1372.96	0.17631	0.14982
2199.08	0.63674	1371.29	0.19047	0.15334
2197.58	0.63076	1369.61	0.2041	0.15664
2196.08	0.64249	1367.93	0.21787	0.16064
2194.59	0.63926	1366.25	0.23396	0.16453
2193.09	0.65434	1364.57	0.25073	0.16894
2191.59	0.63402	1362.89	0.26852	0.17024
2190.09	0.64117	1361.21	0.28792	0.16951
2188.59	0.62056	1359.53	0.31089	0.17357
2187.09	0.62465	1357.85	0.33383	0.17943
2185.59	0.62448	1356.17	0.35561	0.18312
2184.09	0.64442	1354.49	0.37513	0.18247
2182.59	0.6415	1352.81	0.39777	0.18568
2181.09	0.64284	1351.13	0.42482	0.19228
2179.59	0.64541	1349.45	0.45086	0.19822
2178.09	0.6364	1347.76	0.4707	0.19954
2176.59	0.64505	1346.08	0.48946	0.2012
2175.09	0.62387	1344.4	0.50959	0.20764
2173.58	0.63526	1342.71	0.52656	0.21236
2172.08	0.65729	1341.03	0.54036	0.21707
2170.58	0.63034	1339.34	0.5529	0.22015
2169.08	0.63016	1337.66	0.55988	0.22321
2167.57	0.65097	1335.97	0.56064	0.22146
2166.07	0.64957	1334.29	0.55758	0.22237
2164.57	0.62568	1332.6	0.55539	0.2261
2163.06	0.64587	1330.92	0.54905	0.22896
2161.56	0.62776	1329.23	0.53862	0.22965
2160.05	0.65037	1327.54	0.52141	0.22565
2158.55	0.63865	1325.86	0.50385	0.2216
2157.04	0.6409	1324.17	0.48425	0.21885
2155.54	0.65105	1322.48	0.46323	0.21719
2154.03	0.6448	1320.79	0.43763	0.21131
2152.52	0.66495	1319.1	0.41273	0.20703
2151.02	0.64687	1317.41	0.38825	0.2027
2149.51	0.6391	1315.72	0.36284	0.19898
2148	0.63983	1314.03	0.33741	0.19379
2146.49	0.66179	1312.34	0.31265	0.19106
2144.99	0.63311	1310.65	0.28823	0.18688
2143.48	0.64748	1308.96	0.26431	0.18296
2141.97	0.63579	1307.27	0.24214	0.17839
2140.46	0.66409	1305.58	0.22194	0.17265
2138.95	0.653	1303.89	0.20322	0.16778
2137.44	0.63223	1302.19	0.18664	0.1652
2135.93	0.66324	1300.5	0.16964	0.16465
2134.42	0.63944	1298.81	0.15068	0.15963
2132.91	0.64411	1297.12	0.13549	0.15615
2131.4	0.63364	1295.42	0.12298	0.15142
2129.89	0.65374	1293.73	0.11148	0.14805
2128.38	0.65597	1292.03	0.09643	0.14329
2126.87	0.63462	1290.34	0.0838	0.14025
2125.36	0.6674	1288.64	0.07497	0.14023
2123.84	0.65029	1286.95	0.06716	0.13905
2122.33	0.65585	1285.25	0.05841	0.13872
2120.82	0.6451	1283.55	0.04862	0.13232
2119.3	0.66607	1281.86	0.03974	0.12952
2117.79	0.67464	1280.16	0.03138	0.12739
2116.28	0.65483	1278.46	0.02356	0.12671
2114.76	0.65525	1276.76	0.01517	0.12283
2113.25	0.65658	1275.07	0.00893	0.12011
2111.74	0.66002	1273.37	0.00418	0.1202
2110.22	0.66768
2108.71	0.64276
2107.19	0.67214
2105.67	0.65898
2104.16	0.66423
2102.64	0.6547
2101.12	0.64608
2099.61	0.65102
2098.09	0.64572
2096.57	0.66693
2095.05	0.65891
2093.54	0.65692
2092.02	0.66096
2090.5	0.66589
2088.98	0.64916
2087.46	0.66071
2085.94	0.63767
2084.42	0.66215
2082.9	0.68211
2081.38	0.66539
2079.86	0.65378
2078.34	0.63377
2076.81	0.65793
2075.29	0.66315
2073.77	0.66087
2072.25	0.66309
2070.72	0.6635
2069.2	0.66842
2067.68	0.64693
2066.15	0.66115
2064.63	0.65767
2063.1	0.67698
2061.58	0.64921
2060.05	0.63854
2058.53	0.65005
2057	0.64657
2055.48	0.6407
2053.95	0.66358
2052.42	0.65591
2050.9	0.6677
2049.37	0.65225
2047.84	0.65776
2046.31	0.65997
2044.79	0.63645
2043.26	0.65691
2041.73	0.65673
2040.2	0.65296
2038.67	0.66982
2037.14	0.67381
2035.61	0.65271
2034.08	0.66986
2032.55	0.64697
2031.02	0.64202
2029.48	0.64273
2027.95	0.67747
2026.42	0.66296
2024.89	0.68068
2023.36	0.66588
2021.82	0.66539
2020.29	0.64881
2018.76	0.66771
2017.22	0.66007
2015.69	0.6587
2014.15	0.66447
2012.62	0.63629
2011.08	0.65785
2009.55	0.6669
2008.01	0.65689
2006.48	0.67337
2004.94	0.65712
2003.4	0.65872
2001.87	0.66568
2000.33	0.664
1998.79	0.6549
1997.25	0.64996
1995.71	0.65364
1994.18	0.66951
1992.64	0.66813
1991.1	0.66854
1989.56	0.65945
1988.02	0.67411
1986.48	0.67244
1984.94	0.64762
1983.4	0.66079
1981.86	0.65378
1980.31	0.66784
1978.77	0.66498
1977.23	0.6648
1975.69	0.65068
1974.15	0.67895
1972.6	0.67017
1971.06	0.67621
1969.52	0.66476
1967.97	0.65866
1966.43	0.6712
1964.88	0.68848
1963.34	0.65633
1961.79	0.66946
1960.25	0.65449
1958.7	0.67264
1957.16	0.67364
1955.61	0.67552
1954.06	0.66114
1952.52	0.69258
1950.97	0.66993
1949.42	0.67566
1947.87	0.67192
1946.32	0.66701
1944.78	0.65177
1943.23	0.67992
1941.68	0.6697
1940.13	0.6648
1938.58	0.66048
1937.03	0.6774
1935.48	0.68134
1933.93	0.68145
1932.37	0.67772
1930.82	0.69021
1929.27	0.66203
1927.72	0.67127
1926.17	0.654
1924.61	0.66442
1923.06	0.68867
1921.51	0.66876
1919.95	0.68064
1918.4	0.66515
1916.84	0.69555
1915.29	0.67625
1913.73	0.67106
1912.18	0.67911
1910.62	0.64307
1909.07	0.67814
1907.51	0.67825
1905.95	0.70214
1904.4	0.67816
1902.84	0.68825
1901.28	0.68601
1899.72	0.68406
1898.17	0.66802
1896.61	0.68866
1895.05	0.69815
1893.49	0.66277
1891.93	0.65673
1890.37	0.68116
1888.81	0.67804
1887.25	0.6758
1885.69	0.6639
1884.13	0.66811
1882.57	0.68988
1881	0.66891
1879.44	0.69798
1877.88	0.64512
1876.32	0.70462
1874.75	0.67869
1873.19	0.68347
1871.63	0.67363
1870.06	0.66555
1868.5	0.65836
1866.93	0.69148
1865.37	0.69275
1863.8	0.6835
1862.24	0.66609
1860.67	0.67904
1859.11	0.68644
1857.54	0.67487
1855.97	0.67088
1854.4	0.67303
1852.84	0.67955
1851.27	0.66187
1849.7	0.66722
1848.13	0.67257
1846.56	0.69045
1844.99	0.67977
1843.42	0.66036
1841.85	0.69541
1840.29	0.67076
1838.71	0.67203
1837.14	0.6701
1835.57	0.66322
1834	0.6639
1832.43	0.69164
1830.86	0.68127
1829.28	0.68515
1827.71	0.66926
1826.14	0.67925
1824.56	0.69097
1822.99	0.68265
1821.42	0.69204
1819.84	0.67733
1818.27	0.68208
1816.69	0.68914
1815.12	0.69911
1813.54	0.6818
1811.96	0.67552
1810.39	0.6878
1808.81	0.67688
1807.24	0.6735
1805.66	0.66665
1804.08	0.69022
1802.5	0.67033
1800.92	0.68376
1799.35	0.67488
1797.77	0.67759
1796.19	0.69274
1794.61	0.69023
1793.03	0.68078
1791.45	0.66121
1789.87	0.70123
1788.29	0.68831
1786.71	0.69824
1785.12	0.68475
1783.54	0.68773
1781.96	0.67483
1780.38	0.69342
1778.79	0.68889
1777.21	0.69217
1775.63	0.67956
1774.04	0.70448
1772.46	0.69996
1770.88	0.69601
1769.29	0.69784
1767.71	0.68438
1766.12	0.70034
1764.53	0.68919
1762.95	0.66853
1761.36	0.69486
1759.78	0.68026
1758.19	0.66653
1756.6	0.69341
1755.01	0.65867
1753.42	0.71232
1751.84	0.69053
1750.25	0.69178
1748.66	0.68439
1747.07	0.69111
1745.48	0.70788
1743.89	0.69417
1742.3	0.69513
1740.71	0.70844
1739.12	0.68526
1737.53	0.69311
1735.93	0.69263
1734.34	0.69301
1732.75	0.68823
1731.16	0.69292
1729.56	0.72286
1727.97	0.69569
1726.38	0.69176
1724.78	0.67436
1723.19	0.69023
1721.59	0.68173
1720	0.68727
1718.4	0.71029
1716.81	0.69777
1715.21	0.69958
1713.62	0.69137
1712.02	0.69547
1710.42	0.70616
1708.82	0.70195
1707.23	0.71406
1705.63	0.70986
1704.03	0.70022
1702.43	0.69202
1700.83	0.72728
1699.23	0.72422
1697.63	0.69487
1696.03	0.68011
1694.43	0.69506
1692.83	0.71171
1691.23	0.70209
1689.63	0.70789
1688.03	0.71854
1686.43	0.68638
1684.82	0.69703
1683.22	0.68629
1681.62	0.70435
1680.02	0.70786
1678.41	0.74586
1676.81	0.69521
1675.2	0.71553
1673.6	0.70622
1671.99	0.71884
1670.39	0.72092
1668.78	0.73268
1667.18	0.74842
1665.57	0.7132
1663.96	0.7241
1662.36	0.75747
1660.75	0.74532
1659.14	0.76815
1657.53	0.7614
1655.93	0.75352
1654.32	0.76298
1652.71	0.76049
1651.1	0.75546
1649.49	0.77144
1647.88	0.77236
1646.27	0.76279
1644.66	0.80884
1643.05	0.78904
1641.44	0.7789
1639.82	0.8167
1638.21	0.79152
1636.6	0.79471
1634.99	0.82483
1633.37	0.83084
1631.76	0.83515
1630.15	0.83606
1628.53	0.8704
1626.92	0.87753
1625.3	0.86229
1623.69	0.89291
1622.07	0.89381
1620.46	0.90716
1618.84	0.91201
1617.22	0.91686
1615.61	0.9087
1613.99	0.93871
1612.37	0.95967
1610.76	0.95772
1609.14	0.97612
1607.52	0.98265
1605.9	0.98013
1604.28	0.97706
1602.66	0.97229
1601.04	0.97062
1599.42	1
1597.8	0.99382
1596.18	0.99638
1594.56	0.97497
1592.94	0.95668
1591.32	0.97757
1589.7	0.94265
1588.07	0.93057
1586.45	0.93568
1584.83	0.9205
1583.2	0.9304
1581.58	0.91889
1579.96	0.90458
1578.33	0.9049
1576.71	0.88553
1575.08	0.90189
1573.46	0.88309
1571.83	0.87921
1570.2	0.88459
1568.58	0.88183
1566.95	0.86474
1565.32	0.83388
1563.7	0.87046
1562.07	0.834
1560.44	0.83939
1558.81	0.82934
1557.18	0.84371
1555.55	0.86902
1553.92	0.8354
1552.29	0.8147
1550.66	0.83607
1549.03	0.80305
1547.4	0.84319
1545.77	0.81887
1544.14	0.81808
1542.51	0.83271
1540.87	0.81456
1539.24	0.80286
1537.61	0.83316
1535.97	0.81614
1534.34	0.78934
1532.71	0.78856
1531.07	0.79954
1529.44	0.80827
1527.8	0.79603
1526.17	0.8
1524.53	0.77575
1522.9	0.80124
1521.26	0.78762
1519.62	0.77567
1517.98	0.78356
1516.35	0.77273
1514.71	0.77587
1513.07	0.79296
1511.43	0.77768
1509.79	0.79253
1508.16	0.78618
1506.52	0.79851
1504.88	0.77683
1503.24	0.76324
1501.6	0.77417
1499.96	0.76978
1498.31	0.77876
1496.67	0.78941
1495.03	0.76163
1493.39	0.77061
1491.74	0.73867
1490.1	0.77742
1488.46	0.75328
1486.81	0.75419
1485.17	0.76093
1483.53	0.76906
1481.88	0.74439
1480.24	0.76975
1478.59	0.76482
1476.95	0.75072
1475.3	0.76134
1473.65	0.76446
1472.01	0.77119
1470.36	0.76238
1468.71	0.77632
1467.06	0.78804
1465.42	0.77478
1463.77	0.77707
1462.12	0.75606
1460.47	0.77609
1458.82	0.77088
1457.17	0.75377
1455.52	0.79373
1453.87	0.77523
1452.22	0.7645
1450.57	0.76844
1448.92	0.76048
1447.26	0.78545
1445.61	0.78773
1443.96	0.77589
1442.31	0.76407
1440.65	0.74422
1439	0.77304
1437.35	0.77338
1435.69	0.76626
1434.04	0.78346
1432.38	0.76335
1430.73	0.78027
1429.07	0.80186
1427.41	0.75527
1425.76	0.77659
1424.1	0.80286
1422.44	0.77064
1420.79	0.75416
1419.13	0.77132
1417.47	0.78545
1415.81	0.78523
1414.15	0.79714
1412.49	0.77819
1410.83	0.80635
1409.17	0.79814
1407.51	0.81472
1405.85	0.79633
1404.19	0.79611
1402.53	0.81956
1400.87	0.80585
1399.21	0.81306
1397.54	0.81999
1395.88	0.83351
1394.22	0.80415
1392.55	0.79816
1390.89	0.82624
1389.23	0.8175
1387.56	0.84145
1385.9	0.82694
1384.23	0.83934
1382.57	0.83967
1380.9	0.85124
1379.23	0.87104
1377.57	0.86093
1375.9	0.85549
1374.23	0.85114
1372.57	0.86846
1370.9	0.87425
1369.23	0.89704
1367.56	0.88557
1365.89	0.88423
1364.22	0.88646
1362.55	0.90183
1360.88	0.87805
1359.21	0.87207
1357.54	0.88442
1355.87	0.91701
1354.2	0.91102
1352.53	0.87796
1350.86	0.89851
1349.18	0.89089
1347.51	0.90103
1345.84	0.89478
1344.16	0.89645
1342.49	0.88584
1340.81	0.8987
1339.14	0.88563
1337.46	0.87912
1335.79	0.90535
1334.11	0.87101
1332.44	0.8885
1330.76	0.8899
1329.08	0.85258
1327.41	0.84963
1325.73	0.85376
1324.05	0.86742
1322.37	0.85629
1320.69	0.82665
1319.02	0.82506
1317.34	0.83028
1315.66	0.83332
1313.98	0.82031
1312.3	0.81056
1310.62	0.81251
1308.93	0.81746
1307.25	0.79113
1305.57	0.80152
1303.89	0.80483
1302.21	0.79999
1300.52	0.78211
1298.84	0.78353
1297.16	0.77299
1295.47	0.76844
1293.79	0.76144
1292.1	0.75227
1290.42	0.76481
1288.73	0.75619
1287.05	0.74567
1285.36	0.75658
1283.68	0.74797
1281.99	0.75074
1280.3	0.72262
1278.61	0.72269
1276.93	0.71301
1275.24	0.71687
1273.55	0.72749
1271.86	0.73135
1270.17	0.7057
1268.48	0.70118
1266.79	0.71937
1265.1	0.6997
1263.41	0.70923
1261.72	0.70389
1260.03	0.69748
1258.34	0.70214
1256.64	0.68357
1254.95	0.67581
1253.26	0.69722
1251.56	0.70323
1249.87	0.69521
1248.18	0.68098
1246.48	0.69184
1244.79	0.68841
1243.09	0.68228
1241.4	0.67939
1239.7	0.68863
1238.01	0.67064
1236.31	0.68446
1234.61	0.68238
1232.91	0.6803
1231.22	0.64859
1229.52	0.64491
1227.82	0.65495
1226.12	0.66579
1224.42	0.64488
1222.72	0.65169
1221.02	0.64316
1219.32	0.64244
1217.62	0.64709
1215.92	0.66115
1214.22	0.62306
1212.52	0.64303
1210.82	0.61437
1209.12	0.61607
1207.41	0.62824
1205.71	0.6141
1204.01	0.63646
1202.3	0.60729
1200.6	0.61623
1198.89	0.60881
1197.19	0.61936
1195.48	0.60657
1193.78	0.60961
1192.07	0.61372
1190.37	0.60845
1188.66	0.6088
1186.95	0.6105
1185.25	0.57417
1183.54	0.61147
1181.83	0.61129
1180.12	0.61566
1178.41	0.62511
1176.71	0.60273
1174.99	0.60121
1173.29	0.58258
1171.57	0.5939
1169.86	0.57956
1168.15	0.58553
1166.44	0.57707
1164.73	0.57797
1163.02	0.58233
1161.3	0.56988
1159.59	0.57051
1157.88	0.57567
1156.17	0.58377
1154.45	0.56012
1152.74	0.56982
1151.02	0.54752
1149.31	0.55535
1147.59	0.57117
1145.88	0.56114
1144.16	0.55271
1142.44	0.54828
1140.73	0.5561
1139.01	0.56232
1137.29	0.5523
1135.57	0.56011
1133.86	0.56766
1132.14	0.55791
1130.42	0.56572
1128.7	0.54481
1126.98	0.57814
1125.26	0.53597
1123.54	0.54723
1121.82	0.55211
1120.1	0.536
1118.38	0.55496
1116.65	0.52373
1114.93	0.56869
1113.21	0.55684
1111.48	0.57418
1109.76	0.56844
1108.04	0.55288
1106.31	0.55934
1104.59	0.55069
1102.86	0.53462
1101.14	0.54373
1099.41	0.54886
1097.69	0.53995
1095.96	0.54137
1094.23	0.53591
1092.51	0.51669
1090.78	0.53531
1089.05	0.55023
1087.32	0.53128
1085.59	0.53931
1083.87	0.54391
1082.14	0.51545
1080.41	0.54172
1078.68	0.53204
1076.95	0.53293
1075.21	0.5362
1073.48	0.50646
1071.75	0.52927
1070.02	0.50957
1068.29	0.52023
1066.55	0.51427
1064.82	0.5054
1063.09	0.52634
1061.36	0.49954
1059.62	0.49807
1057.89	0.4987
1056.15	0.51962
1054.42	0.52341
1052.68	0.50876
1050.95	0.51887
1049.21	0.50976
1047.47	0.48828
1045.73	0.50681
1044	0.49033
1042.26	0.50175
1040.52	0.51922
1038.78	0.50065
1037.04	0.4997
1035.3	0.51715
1033.56	0.50648
1031.82	0.50106
1030.08	0.51141
1028.34	0.4976
1026.6	0.49665
1024.86	0.48258
1023.12	0.49791
1021.38	0.49696
1019.63	0.48159
1017.89	0.50163
1016.15	0.48862
1014.4	0.48532
1012.66	0.49355
1010.91	0.49628
1009.17	0.48617
1007.42	0.48523
1005.68	0.51545
1003.93	0.51921
1002.18	0.54496
1000.44	0.52543
998.689	0.53495
996.943	0.51804
995.195	0.49852
993.445	0.51797
991.697	0.50945
989.949	0.49073
988.199	0.47646
986.449	0.50243
984.699	0.5028
982.947	0.4995
981.197	0.49386
979.445	0.49553
977.693	0.49851
975.941	0.49756
974.189	0.50523
972.436	0.50429
970.684	0.49605
968.93	0.50423
967.176	0.51632
965.422	0.50209
963.666	0.49932
961.91	0.49265
960.156	0.50395
958.4	0.48895
956.643	0.51509
954.887	0.49827
953.129	0.49447
951.373	0.49587
949.615	0.50794
947.855	0.48749
946.098	0.51125
944.338	0.49342
942.58	0.50547
940.82	0.50194
939.061	0.49347
937.299	0.50967
935.539	0.48588
933.777	0.49144
932.016	0.50062
930.254	0.47166
928.49	0.50056
926.729	0.49651
924.965	0.5075
923.201	0.49645
921.438	0.50459
919.674	0.51013
917.908	0.49339
916.145	0.5269
914.379	0.52492
912.613	0.50068
910.848	0.4956
909.08	0.51356
907.312	0.4971
905.547	0.50599
903.777	0.48463
902.01	0.49895
900.242	0.50629
898.473	0.49036
896.703	0.5039
894.934	0.50167
893.164	0.52011
891.395	0.5264
889.623	0.49784
887.852	0.52065
886.08	0.50629
884.309	0.51697
882.537	0.50855
880.764	0.47641
878.99	0.50462
877.217	0.48667
875.443	0.48626
873.67	0.46703
871.895	0.48465
870.119	0.44921
868.344	0.47018
866.568	0.45097
864.793	0.45288
863.016	0.43755
861.238	0.47368
859.461	0.47044
857.684	0.46617
855.906	0.46268
854.127	0.46921
852.35	0.46726
850.57	0.45786
848.791	0.44743
847.01	0.44831
845.23	0.43969
843.449	0.457
841.668	0.45197
839.887	0.44874
838.105	0.44243
836.322	0.46281
834.539	0.45035
832.756	0.44327
830.973	0.46543
829.189	0.44093
827.404	0.45385
825.621	0.44576
823.836	0.44535
822.051	0.4493
820.264	0.45171
818.479	0.4595
816.691	0.44604
814.904	0.4505
813.117	0.4616
811.33	0.44483
809.541	0.44033
807.754	0.43661
805.965	0.44387
804.176	0.43759
802.385	0.44255
800.596	0.43194
798.805	0.44073
797.014	0.41046
795.223	0.42997
793.432	0.44513
791.641	0.43248
789.848	0.43846
788.055	0.43066
786.262	0.43052
784.469	0.43063
782.674	0.42513
780.879	0.42703
779.086	0.43045
777.289	0.42725
775.494	0.42965
773.699	0.42721
771.902	0.42987
770.105	0.43659
768.309	0.4166
766.512	0.42282
764.713	0.41835
762.916	0.41745
761.117	0.40942
759.318	0.40801
757.518	0.40076
755.719	0.41865
753.918	0.40378
752.117	0.41481
750.316	0.40299
748.516	0.39067
746.715	0.41464
744.912	0.39598
743.109	0.3966
741.307	0.40103
739.504	0.41027
737.699	0.38833
735.895	0.40492
734.092	0.4101
732.285	0.39071
730.48	0.41691
728.676	0.40056
726.869	0.40245
725.062	0.40762
723.256	0.42292
721.449	0.40355
719.641	0.39835
717.832	0.40883
716.025	0.38872
714.215	0.38504
712.406	0.38794
710.598	0.4113
708.787	0.41191
706.977	0.40293
705.166	0.41668
703.355	0.40695
701.543	0.40201
699.73	0.38572
697.918	0.38634
696.105	0.38066
694.293	0.39162
692.479	0.37812
690.666	0.39513
688.852	0.3834
687.037	0.37495
685.221	0.3859
683.406	0.38777
681.59	0.37152
679.773	0.37869
677.957	0.3705
676.141	0.37666
674.322	0.37804
672.504	0.37438
670.686	0.36872
668.867	0.37587
667.049	0.35664
665.229	0.39093
663.408	0.38024
661.588	0.36554
659.768	0.36516
657.947	0.35323
656.125	0.36013
654.303	0.3615
652.48	0.36764
650.658	0.35798
648.836	0.36086
647.012	0.36474
645.188	0.35734
643.363	0.37024
641.539	0.37261
639.715	0.38801
637.889	0.36032
636.062	0.38323
634.236	0.38634
632.41	0.38496
630.582	0.37006
628.756	0.35717
626.928	0.37404
625.1	0.37366
623.271	0.35653
621.441	0.36114
619.611	0.36851
617.783	0.36588
615.951	0.366
614.121	0.36561
612.291	0.354
610.459	0.3651
608.627	0.36646
606.795	0.36009
604.963	0.35597
603.129	0.3521
601.295	0.34823
599.461	0.35533
597.627	0.34997
595.793	0.36429
593.957	0.3542
592.121	0.34883
590.287	0.35344
588.449	0.35256
586.613	0.3604
584.775	0.34434
582.939	0.35217
581.102	0.36348
579.262	0.33376
577.424	0.35825
575.584	0.36408
573.744	0.35799
571.904	0.3591
570.064	0.3458
568.225	0.36157
566.383	0.35498
564.541	0.36875
562.699	0.36167
560.857	0.35459
559.014	0.36141
557.172	0.35731
555.328	0.33213
553.484	0.37911
551.639	0.35939
549.795	0.36025
547.949	0.35938
546.104	0.36123
544.258	0.36233
542.412	0.33645
540.564	0.36776
538.717	0.34164
536.869	0.37517
535.021	0.3597
533.174	0.3613
531.324	0.35498
529.475	0.35386
527.625	0.34558
525.775	0.34742
523.926	0.35471
522.074	0.34667
520.223	0.34926
518.371	0.35432
516.52	0.35665
514.666	0.35282
512.814	0.36552
510.961	0.35133
509.107	0.35071
507.252	0.36093
505.398	0.34798
503.543	0.34563
501.688	0.33935
499.832	0.34365
497.977	0.33293
496.119	0.35571
494.262	0.3477
492.404	0.34757
490.547	0.3531
488.689	0.35051
486.83	0.34817
484.971	0.33599
483.111	0.34422
481.252	0.36154
479.393	0.35134
477.531	0.36153
475.67	0.35059
473.809	0.34849
471.947	0.33633
470.084	0.35756
468.221	0.34884
466.359	0.35313
464.494	0.33435
462.631	0.33349
460.768	0.36181
458.902	0.35113
[truncated: 187 more rows]

## Sheet: Figure 2c
Raw ELV WP		ELV-WP-FG
Two Theta	Normalized Intensity	Two Theta	Normalized Intensity
5	0.23238	5	0.71189
5.05	0.22838	5.03	0.74205
5.1	0.16324	5.06	0.70773
5.15	0.1314	5.09	0.69525
5.2	0.21162	5.12	0.69711
5.25	0.04653	5.15	0.68643
5.3	0.12733	5.18	0.65676
5.35	0	5.21	0.62962
5.4	0.06586	5.24	0.64031
5.45	0.10269	5.27	0.65267
5.5	0.12958	5.3	0.61445
5.55	0.05214	5.33	0.59865
5.6	0.03464	5.36	0.60319
5.65	0.13868	5.39	0.60266
5.7	0.07992	5.42	0.60131
5.75	0.09948	5.45	0.57043
5.8	0.13703	5.48	0.56851
5.85	0.07626	5.51	0.55444
5.9	0.08826	5.54	0.54843
5.95	0.15041	5.57	0.5385
6	0.089	5.6	0.5549
6.05	0.07592	5.63	0.55884
6.1	0.12009	5.66	0.53106
6.15	0.06735	5.69	0.54033
6.2	0.08286	5.72	0.53112
6.25	0.14446	5.75	0.54519
6.3	0.06325	5.78	0.52254
6.35	0.08556	5.81	0.50002
6.4	0.12111	5.84	0.53458
6.45	0.08385	5.87	0.52141
6.5	0.12224	5.9	0.50383
6.55	0.11256	5.93	0.51384
6.6	0.12297	5.96	0.49255
6.65	0.05389	5.99	0.50451
6.7	0.10425	6.02	0.50319
6.75	0.04096	6.05	0.49039
6.8	0.18701	6.08	0.48765
6.85	0.08	6.11	0.50377
6.9	0.13487	6.14	0.48988
6.95	0.13921	6.17	0.48385
7	0.10756	6.2	0.47233
7.05	0.12485	6.23	0.45293
7.1	0.10337	6.26	0.47822
7.15	0.15588	6.29	0.46667
7.2	0.06971	6.32	0.45928
7.25	0.15213	6.35	0.46055
7.3	0.08764	6.38	0.46257
7.35	0.15683	6.41	0.44721
7.4	0.1116	6.44	0.45054
7.45	0.16028	6.47	0.45451
7.5	0.09186	6.5	0.44891
7.55	0.10296	6.53	0.45678
7.6	0.13963	6.56	0.44353
7.65	0.11337	6.59	0.43475
7.7	0.17117	6.62	0.43015
7.75	0.05908	6.65	0.43464
7.8	0.06485	6.68	0.43125
7.85	0.1402	6.71	0.42573
7.9	0.1071	6.74	0.44092
7.95	0.13428	6.77	0.42246
8	0.17979	6.8	0.42826
8.05	0.14423	6.83	0.40902
8.1	0.1054	6.86	0.41791
8.15	0.11802	6.89	0.40771
8.2	0.07543	6.92	0.43196
8.25	0.14545	6.95	0.4247
8.3	0.11905	6.98	0.40184
8.35	0.07059	7.01	0.41096
8.4	0.11865	7.04	0.39905
8.45	0.12184	7.07	0.39818
8.5	0.19154	7.1	0.3873
8.55	0.14667	7.13	0.40464
8.6	0.12048	7.16	0.41746
8.65	0.12194	7.19	0.40403
8.7	0.19653	7.22	0.39959
8.75	0.14731	7.25	0.38425
8.8	0.11181	7.28	0.38737
8.85	0.14525	7.31	0.39328
8.9	0.08455	7.34	0.39016
8.95	0.08775	7.37	0.3837
9	0.13591	7.4	0.39332
9.05	0.11197	7.43	0.38401
9.1	0.10817	7.46	0.36652
9.15	0.15691	7.49	0.38466
9.2	0.17187	7.52	0.38869
9.25	0.1198	7.55	0.39372
9.3	0.18306	7.58	0.38341
9.35	0.18684	7.61	0.37387
9.4	0.20786	7.64	0.35983
9.45	0.34719	7.67	0.37773
9.5	0.39469	7.7	0.37314
9.55	0.36645	7.73	0.3713
9.6	0.30088	7.76	0.37713
9.65	0.28385	7.79	0.36137
9.7	0.38694	7.82	0.36227
9.75	0.43885	7.85	0.37091
9.8	0.41915	7.88	0.36099
9.85	0.29349	7.91	0.37754
9.9	0.24104	7.94	0.35618
9.95	0.1323	7.97	0.36843
10	0.14624	8	0.34779
10.05	0.10557	8.03	0.35198
10.1	0.16094	8.06	0.34104
10.15	0.20812	8.09	0.3611
10.2	0.15554	8.12	0.35601
10.25	0.12263	8.15	0.3582
10.3	0.11002	8.18	0.35617
10.35	0.06551	8.21	0.35068
10.4	0.09703	8.24	0.35483
10.45	0.08866	8.27	0.35419
10.5	0.11132	8.3	0.35044
10.55	0.07059	8.33	0.34962
10.6	0.1242	8.36	0.34344
10.65	0.15509	8.39	0.34441
10.7	0.10314	8.42	0.33782
10.75	0.13573	8.45	0.36581
10.8	0.13544	8.48	0.35467
10.85	0.06751	8.51	0.3502
10.9	0.12676	8.54	0.34701
10.95	0.04613	8.57	0.34445
11	0.10388	8.6	0.3345
11.05	0.07732	8.63	0.34689
11.1	0.17068	8.66	0.33053
11.15	0.07751	8.69	0.32249
11.2	0.13051	8.72	0.30628
11.25	0.17449	8.75	0.33954
11.3	0.13591	8.78	0.34024
11.35	0.02115	8.81	0.32055
11.4	0.06532	8.84	0.2987
11.45	0.14042	8.87	0.31012
11.5	0.09781	8.9	0.3342
11.55	0.12172	8.93	0.32187
11.6	0.13256	8.96	0.30962
11.65	0.14684	8.99	0.3312
11.7	0.09927	9.02	0.32897
11.75	0.10397	9.05	0.30663
11.8	0.10699	9.08	0.30129
11.85	0.18217	9.11	0.32711
11.9	0.1238	9.14	0.32489
11.95	0.18121	9.17	0.31518
12	0.11764	9.2	0.32119
12.05	0.04478	9.23	0.31377
12.1	0.12728	9.26	0.31959
12.15	0.17882	9.29	0.32425
12.2	0.11688	9.32	0.31087
12.25	0.10634	9.35	0.30739
12.3	0.12453	9.38	0.29826
12.35	0.10917	9.41	0.29994
12.4	0.09376	9.44	0.29394
12.45	0.16216	9.47	0.30489
12.5	0.13611	9.5	0.31268
12.55	0.14804	9.53	0.31923
12.6	0.11581	9.56	0.31203
12.65	0.07999	9.59	0.30415
12.7	0.15886	9.62	0.29953
12.75	0.1656	9.65	0.29505
12.8	0.1749	9.68	0.30076
12.85	0.12258	9.71	0.30412
12.9	0.11473	9.74	0.28377
12.95	0.11508	9.77	0.30823
13	0.18568	9.8	0.29751
13.05	0.15599	9.83	0.29928
13.1	0.13221	9.86	0.29447
13.15	0.15248	9.89	0.29611
13.2	0.14042	9.92	0.30323
13.25	0.16327	9.95	0.28993
13.3	0.1949	9.98	0.29534
13.35	0.16663	10.01	0.27807
13.4	0.18676	10.04	0.28474
13.45	0.17066	10.07	0.27758
13.5	0.17685	10.1	0.29526
13.55	0.21754	10.13	0.29599
13.6	0.15183	10.16	0.28734
13.65	0.16004	10.19	0.29731
13.7	0.22204	10.22	0.29433
13.75	0.23722	10.25	0.28863
13.8	0.2547	10.28	0.30232
13.85	0.19921	10.31	0.27651
13.9	0.25194	10.34	0.28619
13.95	0.26746	10.37	0.27971
14	0.3056	10.4	0.26278
14.05	0.32585	10.43	0.29118
14.1	0.33374	10.46	0.27875
14.15	0.29936	10.49	0.26567
14.2	0.3235	10.52	0.27406
14.25	0.33555	10.55	0.26471
14.3	0.3136	10.58	0.28703
14.35	0.32972	10.61	0.27754
14.4	0.23328	10.64	0.2655
14.45	0.27607	10.67	0.28668
14.5	0.36711	10.7	0.26876
14.55	0.27502	10.73	0.28771
14.6	0.22033	10.76	0.2835
14.65	0.27383	10.79	0.26863
14.7	0.2372	10.82	0.26213
14.75	0.27041	10.85	0.27662
14.8	0.23489	10.88	0.2843
14.85	0.22773	10.91	0.28129
14.9	0.24277	10.94	0.27027
14.95	0.18446	10.97	0.28868
15	0.13664	11	0.28084
15.05	0.18978	11.03	0.27344
15.1	0.19382	11.06	0.26828
15.15	0.16702	11.09	0.26149
15.2	0.15669	11.12	0.26774
15.25	0.17412	11.15	0.26726
15.3	0.19601	11.18	0.27391
15.35	0.18903	11.21	0.26899
15.4	0.2418	11.24	0.26964
15.45	0.1851	11.27	0.25181
15.5	0.16302	11.3	0.25652
15.55	0.11413	11.33	0.25776
15.6	0.14679	11.36	0.25459
15.65	0.16576	11.39	0.26396
15.7	0.17912	11.42	0.26375
15.75	0.10953	11.45	0.26804
15.8	0.15033	11.48	0.25081
15.85	0.20628	11.51	0.25808
15.9	0.1823	11.54	0.25966
15.95	0.20664	11.57	0.24314
16	0.19104	11.6	0.23773
16.05	0.19216	11.63	0.26966
16.1	0.18507	11.66	0.25704
16.15	0.18582	11.69	0.25239
16.2	0.14301	11.72	0.24977
16.25	0.13748	11.75	0.24726
16.3	0.11947	11.78	0.24642
16.35	0.1719	11.81	0.24532
16.4	0.16137	11.84	0.26595
16.45	0.12782	11.87	0.24897
16.5	0.20684	11.9	0.25395
16.55	0.12869	11.93	0.25144
16.6	0.16992	11.96	0.26396
16.65	0.22813	11.99	0.25615
16.7	0.24745	12.02	0.24425
16.75	0.2057	12.05	0.25035
16.8	0.1492	12.08	0.24769
16.85	0.2363	12.11	0.24681
16.9	0.2595	12.14	0.25581
16.95	0.32065	12.17	0.24242
17	0.28398	12.2	0.24625
17.05	0.25302	12.23	0.23704
17.1	0.2894	12.26	0.24811
17.15	0.22894	12.29	0.24633
17.2	0.22536	12.32	0.23878
17.25	0.22814	12.35	0.23393
17.3	0.26414	12.38	0.24426
17.35	0.13538	12.41	0.22538
17.4	0.23791	12.44	0.23876
17.45	0.14502	12.47	0.23632
17.5	0.18397	12.5	0.23983
17.55	0.1114	12.53	0.238
17.6	0.14149	12.56	0.23243
17.65	0.09807	12.59	0.24856
17.7	0.05947	12.62	0.22841
17.75	0.11637	12.65	0.23908
17.8	0.06747	12.68	0.24528
17.85	0.12309	12.71	0.23195
17.9	0.11674	12.74	0.25315
17.95	0.08625	12.77	0.24026
18	0.04106	12.8	0.23324
18.05	0.0725	12.83	0.22936
18.1	0.10753	12.86	0.23342
18.15	0.09821	12.89	0.24178
18.2	0.09173	12.92	0.22577
18.25	0.16356	12.95	0.228
18.3	0.15038	12.98	0.22814
18.35	0.18244	13.01	0.2297
18.4	0.15141	13.04	0.22588
18.45	0.18118	13.07	0.23516
18.5	0.21854	13.1	0.23507
18.55	0.13876	13.13	0.23282
18.6	0.16159	13.16	0.24154
18.65	0.18985	13.19	0.23583
18.7	0.24308	13.22	0.22132
18.75	0.15675	13.25	0.22489
18.8	0.15059	13.28	0.22314
18.85	0.22526	13.31	0.22137
18.9	0.24669	13.34	0.23713
18.95	0.17753	13.37	0.22107
19	0.17879	13.4	0.22345
19.05	0.16818	13.43	0.23226
19.1	0.13434	13.46	0.21951
19.15	0.12225	13.49	0.23975
19.2	0.09927	13.52	0.21303
19.25	0.13823	13.55	0.21497
19.3	0.1505	13.58	0.20934
19.35	0.10763	13.61	0.22032
19.4	0.08232	13.64	0.2167
19.45	0.12464	13.67	0.20731
19.5	0.14075	13.7	0.21246
19.55	0.15364	13.73	0.2184
19.6	0.13825	13.76	0.2151
19.65	0.10762	13.79	0.21162
19.7	0.11053	13.82	0.21038
19.75	0.06615	13.85	0.22159
19.8	0.14423	13.88	0.21327
19.85	0.13366	13.91	0.19998
19.9	0.14774	13.94	0.22147
19.95	0.05056	13.97	0.2247
20	0.16857	14	0.21726
20.05	0.14218	14.03	0.21007
20.1	0.13021	14.06	0.19937
20.15	0.10744	14.09	0.22505
20.2	0.06789	14.12	0.21073
20.25	0.09164	14.15	0.21441
20.3	0.13426	14.18	0.21936
20.35	0.18643	14.21	0.20794
20.4	0.08866	14.24	0.19749
20.45	0.08184	14.27	0.21086
20.5	0.10002	14.3	0.20618
20.55	0.1541	14.33	0.20564
20.6	0.13528	14.36	0.19781
20.65	0.14119	14.39	0.19902
20.7	0.15639	14.42	0.21753
20.75	0.16611	14.45	0.20992
20.8	0.23883	14.48	0.20445
20.85	0.21711	14.51	0.20514
20.9	0.2668	14.54	0.20747
20.95	0.23032	14.57	0.20801
21	0.26872	14.6	0.20338
21.05	0.2653	14.63	0.20293
21.1	0.27404	14.66	0.19896
21.15	0.35719	14.69	0.20854
21.2	0.31537	14.72	0.20062
21.25	0.39508	14.75	0.19721
21.3	0.53657	14.78	0.19236
21.35	0.64017	14.81	0.2014
21.4	0.6817	14.84	0.19465
21.45	0.82511	14.87	0.20235
21.5	0.92444	14.9	0.20157
21.55	0.95727	14.93	0.19395
21.6	0.9903	14.96	0.20059
21.65	0.94343	14.99	0.21351
21.7	1	15.02	0.20366
21.75	0.96679	15.05	0.19711
21.8	0.80989	15.08	0.20888
21.85	0.73053	15.11	0.19881
21.9	0.743	15.14	0.18755
21.95	0.67522	15.17	0.195
22	0.51881	15.2	0.19853
22.05	0.3925	15.23	0.18771
22.1	0.38267	15.26	0.19038
22.15	0.39598	15.29	0.19098
22.2	0.30485	15.32	0.19138
22.25	0.24953	15.35	0.177
22.3	0.23531	15.38	0.19037
22.35	0.26368	15.41	0.18586
22.4	0.23186	15.44	0.17888
22.45	0.20344	15.47	0.18591
22.5	0.20395	15.5	0.18328
22.55	0.17355	15.53	0.18815
22.6	0.20084	15.56	0.18343
22.65	0.21448	15.59	0.19189
22.7	0.19719	15.62	0.20281
22.75	0.18952	15.65	0.18016
22.8	0.23263	15.68	0.18265
22.85	0.13305	15.71	0.18888
22.9	0.16544	15.74	0.19078
22.95	0.19087	15.77	0.1894
23	0.12996	15.8	0.18224
23.05	0.21008	15.83	0.18691
23.1	0.20925	15.86	0.18278
23.15	0.12404	15.89	0.18885
23.2	0.16446	15.92	0.17763
23.25	0.22203	15.95	0.17531
23.3	0.16434	15.98	0.17265
23.35	0.18362	16.01	0.19068
23.4	0.183	16.04	0.16815
23.45	0.1671	16.07	0.17927
23.5	0.17453	16.1	0.17024
23.55	0.18683	16.13	0.17704
23.6	0.21836	16.16	0.18546
23.65	0.24674	16.19	0.17429
23.7	0.29205	16.22	0.1858
23.75	0.30764	16.25	0.17262
23.8	0.27571	16.28	0.17448
23.85	0.29877	16.31	0.17108
23.9	0.30954	16.34	0.17414
23.95	0.32719	16.37	0.16787
24	0.35905	16.4	0.16484
24.05	0.33584	16.43	0.15997
24.1	0.33158	16.46	0.16375
24.15	0.29794	16.49	0.16832
24.2	0.25941	16.52	0.18197
24.25	0.27304	16.55	0.16821
24.3	0.2186	16.58	0.16829
24.35	0.23569	16.61	0.16952
24.4	0.26264	16.64	0.17011
24.45	0.18898	16.67	0.16944
24.5	0.2191	16.7	0.16676
24.55	0.15703	16.73	0.17234
24.6	0.17541	16.76	0.16193
24.65	0.17191	16.79	0.16019
24.7	0.13804	16.82	0.16996
24.75	0.11856	16.85	0.16625
24.8	0.16735	16.88	0.16181
24.85	0.14518	16.91	0.16503
24.9	0.1375	16.94	0.17073
24.95	0.1145	16.97	0.15839
25	0.14098	17	0.17275
25.05	0.14013	17.03	0.1785
25.1	0.12884	17.06	0.16398
25.15	0.17035	17.09	0.15503
25.2	0.13867	17.12	0.17145
25.25	0.11303	17.15	0.16051
25.3	0.12177	17.18	0.16285
25.35	0.13867	17.21	0.15246
25.4	0.12576	17.24	0.15779
25.45	0.12459	17.27	0.1591
25.5	0.12055	17.3	0.1621
25.55	0.13126	17.33	0.14974
25.6	0.1306	17.36	0.16344
25.65	0.14088	17.39	0.16002
25.7	0.14586	17.42	0.15898
25.75	0.11684	17.45	0.15179
25.8	0.1351	17.48	0.14442
25.85	0.11908	17.51	0.16219
25.9	0.13496	17.54	0.15305
25.95	0.12847	17.57	0.14852
26	0.19427	17.6	0.15299
26.05	0.1293	17.63	0.16151
26.1	0.15702	17.66	0.15851
26.15	0.09138	17.69	0.15412
26.2	0.14524	17.72	0.15761
26.25	0.09703	17.75	0.14396
26.3	0.07975	17.78	0.143
26.35	0.06795	17.81	0.13708
26.4	0.11594	17.84	0.1472
26.45	0.10608	17.87	0.16025
26.5	0.12525	17.9	0.1549
26.55	0.05503	17.93	0.14372
26.6	0.10709	17.96	0.14549
26.65	0.15168	17.99	0.14562
26.7	0.1243	18.02	0.14725
26.75	0.11666	18.05	0.14317
26.8	0.1405	18.08	0.15479
26.85	0.10116	18.11	0.14839
26.9	0.12557	18.14	0.14315
26.95	0.11522	18.17	0.14766
27	0.08641	18.2	0.14001
27.05	0.12534	18.23	0.14471
27.1	0.09863	18.26	0.14812
27.15	0.11264	18.29	0.14382
27.2	0.12556	18.32	0.15172
27.25	0.07968	18.35	0.1471
27.3	0.0802	18.38	0.15073
27.35	0.0936	18.41	0.14064
27.4	0.1236	18.44	0.14735
27.45	0.12322	18.47	0.1446
27.5	0.13849	18.5	0.1569
27.55	0.17737	18.53	0.14161
27.6	0.12683	18.56	0.13669
27.65	0.1803	18.59	0.14277
27.7	0.1677	18.62	0.14865
27.75	0.06507	18.65	0.1358
27.8	0.08073	18.68	0.13827
27.85	0.10749	18.71	0.14348
27.9	0.0651	18.74	0.14517
27.95	0.11755	18.77	0.14533
28	0.10623	18.8	0.13997
28.05	0.11099	18.83	0.14303
28.1	0.12241	18.86	0.14589
28.15	0.12278	18.89	0.13651
28.2	0.11276	18.92	0.1427
28.25	0.11408	18.95	0.14227
28.3	0.11223	18.98	0.13606
28.35	0.11648	19.01	0.13942
28.4	0.12882	19.04	0.14065
28.45	0.12102	19.07	0.12434
28.5	0.14744	19.1	0.14389
28.55	0.18413	19.13	0.14442
28.6	0.2353	19.16	0.13894
28.65	0.33331	19.19	0.14325
28.7	0.32712	19.22	0.12755
28.75	0.2887	19.25	0.13607
28.8	0.24833	19.28	0.1306
28.85	0.25672	19.31	0.14453
28.9	0.17144	19.34	0.13068
28.95	0.18587	19.37	0.13271
29	0.14906	19.4	0.14058
29.05	0.1013	19.43	0.13578
29.1	0.12195	19.46	0.12564
29.15	0.13953	19.49	0.13676
29.2	0.12305	19.52	0.13169
29.25	0.12222	19.55	0.13225
29.3	0.13708	19.58	0.12618
29.35	0.17223	19.61	0.13922
29.4	0.14911	19.64	0.12417
29.45	0.19698	19.67	0.12508
29.5	0.22726	19.7	0.14755
29.55	0.23242	19.73	0.13353
29.6	0.17094	19.76	0.12904
29.65	0.19367	19.79	0.12827
29.7	0.17451	19.82	0.12563
29.75	0.09071	19.85	0.12975
29.8	0.11116	19.88	0.12826
29.85	0.11693	19.91	0.13697
29.9	0.11399	19.94	0.13729
29.95	0.05469	19.97	0.12739
30	0.13715	20	0.13352
30.05	0.0967	20.03	0.13575
30.1	0.09789	20.06	0.12845
30.15	0.09756	20.09	0.1342
30.2	0.14447	20.12	0.12644
30.25	0.07808	20.15	0.13111
30.3	0.08161	20.18	0.128
30.35	0.12392	20.21	0.12396
30.4	0.1074	20.24	0.15027
30.45	0.09504	20.27	0.12249
30.5	0.14007	20.3	0.12773
30.55	0.10401	20.33	0.12459
30.6	0.0915	20.36	0.12735
30.65	0.12132	20.39	0.1274
30.7	0.11715	20.42	0.12826
30.75	0.11638	20.45	0.133
30.8	0.09689	20.48	0.12002
30.85	0.08236	20.51	0.12617
30.9	0.09361	20.54	0.12546
30.95	0.06532	20.57	0.13921
31	0.12116	20.6	0.12671
31.05	0.12573	20.63	0.1185
31.1	0.14431	20.66	0.126
31.15	0.09455	20.69	0.13578
31.2	0.09562	20.72	0.12628
31.25	0.09198	20.75	0.13341
31.3	0.09633	20.78	0.14131
31.35	0.11385	20.81	0.12184
31.4	0.11588	20.84	0.1278
31.45	0.14627	20.87	0.13059
31.5	0.14291	20.9	0.12845
31.55	0.09324	20.93	0.13809
31.6	0.14932	20.96	0.1245
31.65	0.12155	20.99	0.12813
31.7	0.11588	21.02	0.11835
31.75	0.14394	21.05	0.13811
31.8	0.10487	21.08	0.12492
31.85	0.11117	21.11	0.13355
31.9	0.08582	21.14	0.12679
31.95	0.08425	21.17	0.12543
32	0.09304	21.2	0.12536
32.05	0.10076	21.23	0.12225
32.1	0.09763	21.26	0.11923
32.15	0.10133	21.29	0.12898
32.2	0.10569	21.32	0.12841
32.25	0.10645	21.35	0.13452
32.3	0.11458	21.38	0.13767
32.35	0.1109	21.41	0.13409
32.4	0.09531	21.44	0.13725
32.45	0.11458	21.47	0.13859
32.5	0.1022	21.5	0.14469
32.55	0.12047	21.53	0.13936
32.6	0.12135	21.56	0.12572
32.65	0.1395	21.59	0.12908
32.7	0.11765	21.62	0.13565
32.75	0.09983	21.65	0.1489
32.8	0.11082	21.68	0.14347
32.85	0.11937	21.71	0.12869
32.9	0.12109	21.74	0.14003
32.95	0.13333	21.77	0.12917
33	0.10349	21.8	0.14066
33.05	0.10846	21.83	0.13038
33.1	0.10632	21.86	0.12274
33.15	0.11034	21.89	0.13321
33.2	0.11318	21.92	0.11819
33.25	0.12832	21.95	0.11805
33.3	0.11884	21.98	0.12649
33.35	0.11653	22.01	0.12162
33.4	0.13143	22.04	0.12589
33.45	0.14631	22.07	0.12721
33.5	0.12535	22.1	0.12747
33.55	0.11424	22.13	0.1163
33.6	0.08897	22.16	0.12879
33.65	0.10218	22.19	0.12283
33.7	0.12371	22.22	0.12882
33.75	0.11174	22.25	0.13196
33.8	0.0851	22.28	0.12613
33.85	0.12371	22.31	0.13168
33.9	0.10313	22.34	0.13905
33.95	0.1043	22.37	0.122
34	0.08755	22.4	0.13072
34.05	0.11909	22.43	0.12539
34.1	0.12422	22.46	0.13016
34.15	0.10751	22.49	0.12682
34.2	0.09759	22.52	0.13041
34.25	0.11917	22.55	0.1271
34.3	0.13727	22.58	0.13207
34.35	0.13341	22.61	0.12886
34.4	0.10141	22.64	0.13727
34.45	0.12705	22.67	0.13114
34.5	0.11169	22.7	0.13112
34.55	0.12541	22.73	0.13489
34.6	0.12601	22.76	0.1376
34.65	0.12708	22.79	0.13967
34.7	0.10898	22.82	0.13996
34.75	0.10996	22.85	0.13436
34.8	0.12251	22.88	0.13647
34.85	0.11159	22.91	0.13998
34.9	0.12896	22.94	0.14593
34.95	0.12794	22.97	0.13475
35	0.11439	23	0.14122
35.05	0.13073	23.03	0.1505
35.1	0.12834	23.06	0.15085
35.15	0.12676	23.09	0.13778
35.2	0.11304	23.12	0.13143
35.25	0.10589	23.15	0.13683
35.3	0.11633	23.18	0.14442
35.35	0.11548	23.21	0.14213
35.4	0.12942	23.24	0.13308
35.45	0.12167	23.27	0.15392
35.5	0.10907	23.3	0.12933
35.55	0.10735	23.33	0.14417
35.6	0.07204	23.36	0.14386
35.65	0.10654	23.39	0.1429
35.7	0.1179	23.42	0.14715
35.75	0.12737	23.45	0.14255
35.8	0.14682	23.48	0.16086
35.85	0.11312	23.51	0.16049
35.9	0.17647	23.54	0.15573
35.95	0.16919	23.57	0.15582
36	0.15552	23.6	0.15205
36.05	0.17997	23.63	0.15049
36.1	0.15572	23.66	0.16035
36.15	0.19378	23.69	0.16683
36.2	0.21769	23.72	0.17374
36.25	0.17628	23.75	0.1599
36.3	0.23444	23.78	0.16706
36.35	0.19929	23.81	0.16981
36.4	0.21339	23.84	0.16724
36.45	0.16655	23.87	0.17252
36.5	0.17725	23.9	0.16881
36.55	0.11581	23.93	0.16796
36.6	0.15744	23.96	0.18617
36.65	0.1606	23.99	0.18258
36.7	0.14462	24.02	0.1756
36.75	0.12951	24.05	0.19083
36.8	0.12747	24.08	0.17722
36.85	0.14786	24.11	0.17024
36.9	0.11561	24.14	0.17924
36.95	0.09793	24.17	0.19248
37	0.10867	24.2	0.18152
37.05	0.11023	24.23	0.19248
37.1	0.14813	24.26	0.19151
37.15	0.13014	24.29	0.19964
37.2	0.12276	24.32	0.19566
37.25	0.09817	24.35	0.20391
37.3	0.10435	24.38	0.20799
37.35	0.10783	24.41	0.21921
37.4	0.08872	24.44	0.20887
37.45	0.12046	24.47	0.20729
37.5	0.10922	24.5	0.2104
37.55	0.12874	24.53	0.21969
37.6	0.1064	24.56	0.21756
37.65	0.11898	24.59	0.23784
37.7	0.0998	24.62	0.22679
37.75	0.13887	24.65	0.24055
37.8	0.10036	24.68	0.23657
37.85	0.07836	24.71	0.25585
37.9	0.09175	24.74	0.23753
37.95	0.13133	24.77	0.25152
38	0.10979	24.8	0.24434
38.05	0.13948	24.83	0.27245
38.1	0.13972	24.86	0.27513
38.15	0.11402	24.89	0.27627
38.2	0.10188	24.92	0.27254
38.25	0.11506	24.95	0.29417
38.3	0.08518	24.98	0.29297
38.35	0.11587	25.01	0.30351
38.4	0.12831	25.04	0.31799
38.45	0.10273	25.07	0.31052
38.5	0.10355	25.1	0.3273
38.55	0.13185	25.13	0.32034
38.6	0.12531	25.16	0.35584
38.65	0.09012	25.19	0.35572
38.7	0.09075	25.22	0.37832
38.75	0.11914	25.25	0.36713
38.8	0.10881	25.28	0.3846
38.85	0.10689	25.31	0.38415
38.9	0.09013	25.34	0.41139
38.95	0.11777	25.37	0.45516
39	0.12325	25.4	0.44119
39.05	0.09625	25.43	0.47807
39.1	0.11778	25.46	0.48952
39.15	0.11613	25.49	0.49939
39.2	0.12415	25.52	0.50431
39.25	0.11896	25.55	0.51689
39.3	0.11595	25.58	0.56436
39.35	0.11352	25.61	0.54382
39.4	0.12745	25.64	0.59119
39.45	0.11405	25.67	0.63042
39.5	0.12843	25.7	0.64516
39.55	0.10684	25.73	0.70501
39.6	0.1638	25.76	0.69172
39.65	0.15278	25.79	0.73305
39.7	0.19206	25.82	0.76317
39.75	0.12324	25.85	0.79871
39.8	0.11554	25.88	0.85193
39.85	0.13213	25.91	0.86692
39.9	0.14163	25.94	0.89112
39.95	0.11524	25.97	0.93595
40	0.12245	26	0.95214
40.05	0.14614	26.03	1
40.1	0.13819	26.06	0.95276
40.15	0.12065	26.09	0.93432
40.2	0.11962	26.12	0.89893
40.25	0.12734	26.15	0.87195
40.3	0.12084	26.18	0.84669
40.35	0.10698	26.21	0.7981
40.4	0.1246	26.24	0.74118
40.45	0.12891	26.27	0.7012
40.5	0.16793	26.3	0.6779
40.55	0.12924	26.33	0.62561
40.6	0.11052	26.36	0.59879
40.65	0.14057	26.39	0.57053
40.7	0.11137	26.42	0.53943
40.75	0.10963	26.45	0.51805
40.8	0.15226	26.48	0.48214
40.85	0.14385	26.51	0.42711
40.9	0.14809	26.54	0.4057
40.95	0.13623	26.57	0.37495
41	0.15084	26.6	0.35094
41.05	0.17093	26.63	0.33381
41.1	0.12665	26.66	0.31405
41.15	0.14911	26.69	0.31893
41.2	0.12698	26.72	0.27986
41.25	0.14556	26.75	0.25831
41.3	0.12718	26.78	0.24989
41.35	0.15702	26.81	0.22953
41.4	0.13537	26.84	0.22634
41.45	0.1666	26.87	0.23272
41.5	0.12302	26.9	0.21535
41.55	0.13136	26.93	0.21653
41.6	0.14842	26.96	0.20061
41.65	0.12617	26.99	0.2024
41.7	0.16019	27.02	0.19123
41.75	0.12837	27.05	0.18775
41.8	0.12843	27.08	0.1737
41.85	0.13721	27.11	0.18325
41.9	0.11707	27.14	0.15964
41.95	0.11686	27.17	0.15723
42	0.11411	27.2	0.16128
42.05	0.10174	27.23	0.14355
42.1	0.11317	27.26	0.15698
42.15	0.12777	27.29	0.14191
42.2	0.13524	27.32	0.14687
42.25	0.16867	27.35	0.14479
42.3	0.12626	27.38	0.14472
42.35	0.13791	27.41	0.13469
42.4	0.13048	27.44	0.13223
42.45	0.15705	27.47	0.13353
42.5	0.11699	27.5	0.12708
42.55	0.13121	27.53	0.12569
42.6	0.14195	27.56	0.11821
42.65	0.14837	27.59	0.11699
42.7	0.14861	27.62	0.12236
42.75	0.15431	27.65	0.11942
42.8	0.12978	27.68	0.10897
42.85	0.13167	27.71	0.11093
42.9	0.13781	27.74	0.10602
42.95	0.14683	27.77	0.10772
43	0.1368	27.8	0.10924
43.05	0.13496	27.83	0.099
43.1	0.15571	27.86	0.10304
43.15	0.18848	27.89	0.10197
43.2	0.14006	27.92	0.09986
43.25	0.15799	27.95	0.10367
43.3	0.1797	27.98	0.0993
43.35	0.18142	28.01	0.09933
43.4	0.15256	28.04	0.09219
43.45	0.15592	28.07	0.09851
43.5	0.16624	28.1	0.08995
43.55	0.16701	28.13	0.10513
43.6	0.15006	28.16	0.09936
43.65	0.10218	28.19	0.0849
43.7	0.15748	28.22	0.09056
43.75	0.1204	28.25	0.08198
43.8	0.13168	28.28	0.09763
43.85	0.10647	28.31	0.09459
43.9	0.12962	28.34	0.08427
43.95	0.13017	28.37	0.08901
44	0.13819	28.4	0.08318
44.05	0.14695	28.43	0.08216
44.1	0.15495	28.46	0.08083
44.15	0.13269	28.49	0.08349
44.2	0.11938	28.52	0.08196
44.25	0.14814	28.55	0.078
44.3	0.13565	28.58	0.06965
44.35	0.12924	28.61	0.07801
44.4	0.13217	28.64	0.08359
44.45	0.12282	28.67	0.07117
44.5	0.12136	28.7	0.08362
44.55	0.09731	28.73	0.08906
44.6	0.1172	28.76	0.07294
44.65	0.12494	28.79	0.07671
44.7	0.12146	28.82	0.06622
44.75	0.13521	28.85	0.07644
44.8	0.11085	28.88	0.07398
44.85	0.12531	28.91	0.07087
44.9	0.11744	28.94	0.06757
44.95	0.09998	28.97	0.06848
45	0.1156	29	0.07168
45.05	0.10725	29.03	0.07258
45.1	0.11367	29.06	0.0702
45.15	0.11281	29.09	0.0669
45.2	0.10881	29.12	0.07085
45.25	0.12476	29.15	0.06694
45.3	0.12371	29.18	0.06581
45.35	0.14218	29.21	0.06784
45.4	0.13374	29.24	0.06819
45.45	0.11964	29.27	0.06447
45.5	0.13395	29.3	0.06511
45.55	0.10451	29.33	0.06549
45.6	0.13335	29.36	0.06128
45.65	0.09948	29.39	0.06351
45.7	0.11849	29.42	0.06554
45.75	0.11088	29.45	0.06412
45.8	0.11485	29.48	0.06817
45.85	0.12266	29.51	0.05667
45.9	0.11586	29.54	0.06562
45.95	0.11577	29.57	0.064
46	0.11958	29.6	0.06292
46.05	0.10986	29.63	0.0607
46.1	0.1351	29.66	0.05825
46.15	0.11018	29.69	0.05652
46.2	0.1053	29.72	0.06377
46.25	0.10305	29.75	0.06746
46.3	0.12667	29.78	0.06409
46.35	0.12257	29.81	0.06365
46.4	0.13924	29.84	0.06315
46.45	0.12165	29.87	0.0658
46.5	0.1365	29.9	0.05732
46.55	0.10769	29.93	0.06374
46.6	0.10423	29.96	0.05622
46.65	0.11653	29.99	0.05978
46.7	0.12243	30.02	0.05772
46.75	0.11198	30.05	0.04968
46.8	0.11423	30.08	0.05111
46.85	0.11397	30.11	0.05916
46.9	0.10681	30.14	0.05965
46.95	0.12745	30.17	0.05733
47	0.12668	30.2	0.05205
47.05	0.08996	30.23	0.05686
47.1	0.11538	30.26	0.05166
47.15	0.12715	30.29	0.05963
47.2	0.10624	30.32	0.06129
47.25	0.14266	30.35	0.06278
47.3	0.14526	30.38	0.05797
47.35	0.13148	30.41	0.05749
47.4	0.14429	30.44	0.05296
47.45	0.12199	30.47	0.04434
47.5	0.11689	30.5	0.05045
47.55	0.13129	30.53	0.05726
47.6	0.13219	30.56	0.04984
47.65	0.14326	30.59	0.04647
47.7	0.15929	30.62	0.05121
47.75	0.12537	30.65	0.05006
47.8	0.10452	30.68	0.04645
47.85	0.09465	30.71	0.04962
47.9	0.11581	30.74	0.04719
47.95	0.08858	30.77	0.05107
48	0.0917	30.8	0.04557
48.05	0.12847	30.83	0.0486
48.1	0.1151	30.86	0.0476
48.15	0.08114	30.89	0.0504
48.2	0.11011	30.92	0.05616
48.25	0.09514	30.95	0.05336
48.3	0.13419	30.98	0.05014
48.35	0.14684	31.01	0.05597
48.4	0.11611	31.04	0.04903
48.45	0.11381	31.07	0.05394
48.5	0.10973	31.1	0.05191
48.55	0.11132	31.13	0.05434
48.6	0.14014	31.16	0.04936
48.65	0.15078	31.19	0.05688
48.7	0.12602	31.22	0.05094
48.75	0.15165	31.25	0.05504
48.8	0.1259	31.28	0.05346
48.85	0.14585	31.31	0.05563
48.9	0.11708	31.34	0.04985
48.95	0.11837	31.37	0.05724
49	0.12976	31.4	0.05286
49.05	0.12089	31.43	0.05935
49.1	0.11304	31.46	0.05763
49.15	0.09543	31.49	0.05173
49.2	0.10325	31.52	0.05407
49.25	0.09117	31.55	0.05041
49.3	0.11881	31.58	0.04535
49.35	0.10402	31.61	0.0467
49.4	0.09622	31.64	0.05779
49.45	0.1024	31.67	0.04763
49.5	0.08819	31.7	0.04353
49.55	0.1014	31.73	0.04514
49.6	0.11231	31.76	0.03826
49.65	0.10719	31.79	0.04296
49.7	0.09318	31.82	0.04056
49.75	0.08975	31.85	0.04196
49.8	0.09513	31.88	0.04131
49.85	0.09388	31.91	0.04254
49.9	0.11536	31.94	0.03917
49.95	0.1016	31.97	0.04303
50	0.11445	32	0.04457
50.05	0.12229	32.03	0.0375
50.1	0.13531	32.06	0.03948
50.15	0.10762	32.09	0.038
50.2	0.10182	32.12	0.04594
50.25	0.09529	32.15	0.0427
50.3	0.11315	32.18	0.04033
50.35	0.11379	32.21	0.0426
50.4	0.10268	32.24	0.04524
50.45	0.13002	32.27	0.04759
50.5	0.11594	32.3	0.04136
50.55	0.11631	32.33	0.04303
50.6	0.10181	32.36	0.03975
50.65	0.11584	32.39	0.04329
50.7	0.09855	32.42	0.04519
50.75	0.10814	32.45	0.04284
50.8	0.10859	32.48	0.04084
50.85	0.09357	32.51	0.04622
50.9	0.13525	32.54	0.03868
50.95	0.11888	32.57	0.03498
51	0.08962	32.6	0.0394
51.05	0.10013	32.63	0.03659
51.1	0.10765	32.66	0.04159
51.15	0.09276	32.69	0.03982
51.2	0.07031	32.72	0.03426
51.25	0.08145	32.75	0.04482
51.3	0.0911	32.78	0.04108
51.35	0.12619	32.81	0.03786
51.4	0.12903	32.84	0.03825
51.45	0.11329	32.87	0.03981
51.5	0.11402	32.9	0.04106
51.55	0.11489	32.93	0.04059
51.6	0.10302	32.96	0.03118
51.65	0.09108	32.99	0.03355
51.7	0.11748	33.02	0.03777
51.75	0.12172	33.05	0.03698
51.8	0.09988	33.08	0.04051
51.85	0.11844	33.11	0.0408
51.9	0.10404	33.14	0.03706
51.95	0.09788	33.17	0.0362
52	0.08358	33.2	0.03312
52.05	0.11106	33.23	0.03639
52.1	0.09088	33.26	0.03601
52.15	0.10966	33.29	0.03867
52.2	0.10835	33.32	0.03028
52.25	0.1195	33.35	0.03055
52.3	0.10815	33.38	0.03733
52.35	0.11217	33.41	0.03441
52.4	0.12615	33.44	0.0398
52.45	0.10271	33.47	0.03682
52.5	0.12071	33.5	0.03633
52.55	0.0946	33.53	0.04302
52.6	0.12509	33.56	0.03556
52.65	0.10829	33.59	0.03729
52.7	0.11264	33.62	0.04495
52.75	0.10441	33.65	0.04216
52.8	0.11177	33.68	0.03846
52.85	0.12183	33.71	0.035
52.9	0.11979	33.74	0.03335
52.95	0.12443	33.77	0.03456
53	0.14246	33.8	0.03042
53.05	0.11897	33.83	0.04252
53.1	0.11334	33.86	0.03701
53.15	0.11036	33.89	0.027
53.2	0.09922	33.92	0.03123
53.25	0.09951	33.95	0.03248
53.3	0.1235	33.98	0.0359
53.35	0.11136	34.01	0.03647
53.4	0.10785	34.04	0.02866
53.45	0.12485	34.07	0.0309
53.5	0.10595	34.1	0.03777
53.55	0.10638	34.13	0.0345
53.6	0.1151	34.16	0.03402
53.65	0.10516	34.19	0.02837
53.7	0.08697	34.22	0.04082
53.75	0.13314	34.25	0.03453
53.8	0.09202	34.28	0.02983
53.85	0.09682	34.31	0.03542
53.9	0.122	34.34	0.03712
53.95	0.12018	34.37	0.04068
54	0.12801	34.4	0.0326
54.05	0.11186	34.43	0.03748
54.1	0.09598	34.46	0.03299
54.15	0.13418	34.49	0.03352
54.2	0.11817	34.52	0.02579
54.25	0.11114	34.55	0.03634
54.3	0.13771	34.58	0.03053
54.35	0.1423	34.61	0.02467
54.4	0.15755	34.64	0.03816
54.45	0.13731	34.67	0.03053
54.5	0.15066	34.7	0.03377
54.55	0.17045	34.73	0.03277
54.6	0.16302	34.76	0.0292
54.65	0.14124	34.79	0.02728
54.7	0.1331	34.82	0.03309
54.75	0.11236	34.85	0.031
54.8	0.13839	34.88	0.03062
54.85	0.12843	34.91	0.0358
54.9	0.12727	34.94	0.02781
54.95	0.11785	34.97	0.03447
55	0.14488	35	0.0334
55.05	0.12129	35.03	0.03079
55.1	0.10229	35.06	0.03271
55.15	0.0991	35.09	0.02844
55.2	0.09837	35.12	0.02871
55.25	0.14067	35.15	0.03223
55.3	0.13073	35.18	0.0328
55.35	0.12665	35.21	0.03399
55.4	0.11194	35.24	0.03451
55.45	0.09796	35.27	0.03379
55.5	0.10157	35.3	0.03364
55.55	0.12562	35.33	0.03526
55.6	0.11947	35.36	0.03648
55.65	0.11253	35.39	0.0412
55.7	0.11574	35.42	0.02431
55.75	0.10232	35.45	0.03599
55.8	0.0956	35.48	0.03404
55.85	0.08904	35.51	0.03285
55.9	0.10166	35.54	0.03563
55.95	0.10565	35.57	0.03674
56	0.0871	35.6	0.03764
56.05	0.11628	35.63	0.04003
56.1	0.1151	35.66	0.03724
56.15	0.09893	35.69	0.04164
56.2	0.10121	35.72	0.03971
56.25	0.11663	35.75	0.03934
56.3	0.11542	35.78	0.05185
56.35	0.09074	35.81	0.04694
56.4	0.10801	35.84	0.0516
56.45	0.09546	35.87	0.07472
56.5	0.10397	35.9	0.08522
56.55	0.11492	35.93	0.09698
56.6	0.14174	35.96	0.09799
56.65	0.12794	35.99	0.09854
56.7	0.10855	36.02	0.08968
56.75	0.12976	36.05	0.08074
56.8	0.13643	36.08	0.05809
56.85	0.12789	36.11	0.05772
56.9	0.12046	36.14	0.04319
56.95	0.11143	36.17	0.03416
57	0.12252	36.2	0.03318
57.05	0.09818	36.23	0.03112
57.1	0.10379	36.26	0.03371
57.15	0.08996	36.29	0.03267
57.2	0.13619	36.32	0.03212
57.25	0.11397	36.35	0.02643
57.3	0.12992	36.38	0.02587
57.35	0.09912	36.41	0.02861
57.4	0.1228	36.44	0.02907
57.45	0.13194	36.47	0.03286
57.5	0.10679	36.5	0.02864
57.55	0.11854	36.53	0.02802
57.6	0.12081	36.56	0.02542
57.65	0.11397	36.59	0.02453
57.7	0.11258	36.62	0.03197
57.75	0.12441	36.65	0.02424
57.8	0.08619	36.68	0.02913
57.85	0.12639	36.71	0.03036
57.9	0.1099	36.74	0.02591
57.95	0.10214	36.77	0.02594
58	0.10048	36.8	0.01824
58.05	0.11462	36.83	0.0305
58.1	0.10134	36.86	0.02911
58.15	0.11756	36.89	0.02507
58.2	0.10849	36.92	0.02182
58.25	0.12217	36.95	0.02562
58.3	0.08792	36.98	0.02187
58.35	0.10167	37.01	0.02999
58.4	0.09343	37.04	0.0279
58.45	0.09724	37.07	0.03489
58.5	0.1145	37.1	0.028
58.55	0.10507	37.13	0.02603
58.6	0.12938	37.16	0.02515
58.65	0.09808	37.19	0.03061
58.7	0.09613	37.22	0.02768
58.75	0.09396	37.25	0.02336
58.8	0.09854	37.28	0.02104
58.85	0.10186	37.31	0.02886
58.9	0.12896	37.34	0.02924
58.95	0.10367	37.37	0.02526
59	0.07995	37.4	0.02586
59.05	0.12299	37.43	0.0284
59.1	0.11526	37.46	0.02491
59.15	0.11505	37.49	0.02701
59.2	0.09118	37.52	0.02603
59.25	0.10459	37.55	0.02908
59.3	0.1072	37.58	0.0222
59.35	0.11096	37.61	0.02349
59.4	0.12089	37.64	0.0213
59.45	0.13317	37.67	0.02124
59.5	0.10302	37.7	0.02544
59.55	0.11568	37.73	0.02173
59.6	0.10958	37.76	0.02466
59.65	0.11745	37.79	0.02363
59.7	0.10823	37.82	0.01881
59.75	0.10163	37.85	0.02638
59.8	0.08776	37.88	0.02529
59.85	0.0948	37.91	0.02389
59.9	0.10416	37.94	0.0246
59.95	0.09139	37.97	0.02503
60	0.10024	38	0.02641
60.05	0.07532	38.03	0.01645
60.1	0.10959	38.06	0.02486
60.15	0.11055	38.09	0.0264
60.2	0.09691	38.12	0.02665
60.25	0.10168	38.15	0.02109
60.3	0.10962	38.18	0.02761
60.35	0.10016	38.21	0.02679
60.4	0.10939	38.24	0.02539
60.45	0.11337	38.27	0.02128
60.5	0.11396	38.3	0.02666
60.55	0.10831	38.33	0.02453
60.6	0.10268	38.36	0.02259
60.65	0.13903	38.39	0.0251
60.7	0.08284	38.42	0.0233
60.75	0.14645	38.45	0.02078
60.8	0.1322	38.48	0.02467
60.85	0.1302	38.51	0.02174
60.9	0.12737	38.54	0.02863
60.95	0.11577	38.57	0.02222
61	0.11705	38.6	0.02787
61.05	0.11778	38.63	0.02627
61.1	0.1187	38.66	0.02415
61.15	0.10048	38.69	0.01811
61.2	0.11241	38.72	0.019
61.25	0.11618	38.75	0.01689
61.3	0.12003	38.78	0.0227
61.35	0.11598	38.81	0.01957
61.4	0.11734	38.84	0.0195
61.45	0.10748	38.87	0.02498
61.5	0.10006	38.9	0.02649
61.55	0.11383	38.93	0.02251
61.6	0.10005	38.96	0.02391
61.65	0.11473	38.99	0.02365
61.7	0.11061	39.02	0.03094
61.75	0.09027	39.05	0.02278
61.8	0.11052	39.08	0.01971
61.85	0.10368	39.11	0.02126
61.9	0.09647	39.14	0.01837
61.95	0.09325	39.17	0.02028
62	0.09307	39.2	0.0197
62.05	0.10824	39.23	0.02448
62.1	0.1148	39.26	0.02169
62.15	0.11265	39.29	0.02157
62.2	0.12254	39.32	0.02349
62.25	0.12441	39.35	0.0194
62.3	0.1255	39.38	0.01695
62.35	0.10408	39.41	0.01886
62.4	0.12226	39.44	0.02034
62.45	0.12346	39.47	0.024
62.5	0.09973	39.5	0.02662
62.55	0.11463	39.53	0.01863
62.6	0.09915	39.56	0.0223
62.65	0.11021	39.59	0.01988
62.7	0.10814	39.62	0.02036
62.75	0.12389	39.65	0.01856
62.8	0.12032	39.68	0.01728
62.85	0.10648	39.71	0.01931
62.9	0.12502	39.74	0.01577
62.95	0.11909	39.77	0.01976
63	0.12763	39.8	0.02005
63.05	0.10811	39.83	0.02291
63.1	0.13058	39.86	0.02216
63.15	0.11827	39.89	0.02727
63.2	0.10422	39.92	0.02135
63.25	0.10132	39.95	0.01988
63.3	0.12037	39.98	0.02254
63.35	0.10017	40.01	0.02558
63.4	0.10773	40.04	0.01814
63.45	0.11768	40.07	0.02292
63.5	0.10999	40.1	0.02252
63.55	0.1166	40.13	0.02477
63.6	0.09556	40.16	0.02618
63.65	0.11399	40.19	0.02577
63.7	0.10605	40.22	0.0225
63.75	0.09876	40.25	0.02062
63.8	0.09388	40.28	0.02021
63.85	0.11107	40.31	0.02334
63.9	0.10298	40.34	0.01865
63.95	0.10737	40.37	0.0228
64	0.09089	40.4	0.01483
64.05	0.13657	40.43	0.02528
64.1	0.09989	40.46	0.01786
64.15	0.1112	40.49	0.01972
64.2	0.11251	40.52	0.02188
64.25	0.09665	40.55	0.01905
64.3	0.1125	40.58	0.0228
64.35	0.10515	40.61	0.01777
64.4	0.10833	40.64	0.02206
64.45	0.11876	40.67	0.01907
64.5	0.11405	40.7	0.02165
64.55	0.10617	40.73	0.02319
64.6	0.10451	40.76	0.02547
64.65	0.10446	40.79	0.02799
64.7	0.11353	40.82	0.0227
64.75	0.10652	40.85	0.02887
64.8	0.1029	40.88	0.02555
64.85	0.11241	40.91	0.01618
64.9	0.10829	40.94	0.02894
64.95	0.10225	40.97	0.02823
65	0.09064	41	0.02102
65.05	0.1076	41.03	0.0196
65.1	0.11469	41.06	0.02967
65.15	0.11135	41.09	0.02231
65.2	0.10593	41.12	0.02743
65.25	0.09516	41.15	0.02734
65.3	0.10039	41.18	0.02566
65.35	0.11527	41.21	0.03069
65.4	0.10567	41.24	0.02878
65.45	0.09319	41.27	0.02203
65.5	0.09889	41.3	0.02703
65.55	0.09212	41.33	0.03183
65.6	0.09567	41.36	0.02884
65.65	0.12133	41.39	0.02971
65.7	0.11996	41.42	0.03289
65.75	0.10513	41.45	0.03157
65.8	0.1088	41.48	0.03311
65.85	0.11312	41.51	0.03639
65.9	0.10412	41.54	0.03839
65.95	0.1281	41.57	0.04118
66	0.11416	41.6	0.04069
66.05	0.10506	41.63	0.05478
66.1	0.10722	41.66	0.07352
66.15	0.12532	41.69	0.09373
66.2	0.10415	41.72	0.10755
66.25	0.10008	41.75	0.10022
66.3	0.13134	41.78	0.10874
66.35	0.10035	41.81	0.09139
66.4	0.09839	41.84	0.08409
66.45	0.0984	41.87	0.0822
66.5	0.08763	41.9	0.06063
66.55	0.10095	41.93	0.06189
66.6	0.13601	41.96	0.06126
66.65	0.09445	41.99	0.05238
66.7	0.10201	42.02	0.05009
66.75	0.09956	42.05	0.04124
66.8	0.11133	42.08	0.04833
66.85	0.09988	42.11	0.04986
66.9	0.093	42.14	0.04488
66.95	0.10446	42.17	0.05162
67	0.11886	42.2	0.0554
67.05	0.10486	42.23	0.05611
67.1	0.12016	42.26	0.05952
67.15	0.10735	42.29	0.05886
67.2	0.1165	42.32	0.06599
67.25	0.11628	42.35	0.0734
67.3	0.11162	42.38	0.07673
67.35	0.104	42.41	0.07532
67.4	0.1107	42.44	0.08488
67.45	0.10533	42.47	0.07679
67.5	0.10228	42.5	0.09069
67.55	0.11002	42.53	0.09451
67.6	0.12248	42.56	0.09592
67.65	0.09987	42.59	0.09837
67.7	0.11358	42.62	0.09861
67.75	0.11162	42.65	0.09041
67.8	0.10933	42.68	0.10232
67.85	0.0943	42.71	0.1089
67.9	0.11867	42.74	0.10211
67.95	0.11078	42.77	0.10657
68	0.12447	42.8	0.1009
68.05	0.1041	42.83	0.0916
68.1	0.12002	42.86	0.10207
68.15	0.11783	42.89	0.10707
68.2	0.11802	42.92	0.09768
68.25	0.10956	42.95	0.09116
68.3	0.12014	42.98	0.10374
68.35	0.11953	43.01	0.09756
68.4	0.11405	43.04	0.09232
68.45	0.10417	43.07	0.09182
68.5	0.11045	43.1	0.09536
68.55	0.12545	43.13	0.08591
68.6	0.10559	43.16	0.09294
68.65	0.11304	43.19	0.0946
68.7	0.10671	43.22	0.08894
68.75	0.1169	43.25	0.08157
68.8	0.10878	43.28	0.08175
68.85	0.10833	43.31	0.08544
68.9	0.10664	43.34	0.08332
68.95	0.13722	43.37	0.08777
69	0.11194	43.4	0.07856
69.05	0.14625	43.43	0.08217
69.1	0.11163	43.46	0.07886
69.15	0.11819	43.49	0.07281
69.2	0.13821	43.52	0.07611
69.25	0.12507	43.55	0.07509
69.3	0.12855	43.58	0.07839
69.35	0.10491	43.61	0.07682
69.4	0.09844	43.64	0.07473
69.45	0.11636	43.67	0.074
69.5	0.10313	43.7	0.07045
69.55	0.10807	43.73	0.08007
69.6	0.10956	43.76	0.07192
69.65	0.13244	43.79	0.0669
69.7	0.11422	43.82	0.06926
69.75	0.08602	43.85	0.0742
69.8	0.11215	43.88	0.07045
69.85	0.10208	43.91	0.07
69.9	0.11576	43.94	0.06759
69.95	0.10426	43.97	0.07242
70	0.09567	44	0.06956
70.05	0.10391	44.03	0.06371
70.1	0.12156	44.06	0.06364
70.15	0.10881	44.09	0.06515
70.2	0.10456	44.12	0.05878
70.25	0.09834	44.15	0.073
70.3	0.11089	44.18	0.06647
70.35	0.12004	44.21	0.0699
70.4	0.13158	44.24	0.05591
70.45	0.12155	44.27	0.05998
70.5	0.09125	44.3	0.05893
70.55	0.12708	44.33	0.05637
70.6	0.11128	44.36	0.05102
70.65	0.11784	44.39	0.05416
70.7	0.1096	44.42	0.05915
70.75	0.10932	44.45	0.05664
70.8	0.11608	44.48	0.05841
70.85	0.11476	44.51	0.05885
70.9	0.11141	44.54	0.05589
70.95	0.11187	44.57	0.05211
71	0.10046	44.6	0.05906
71.05	0.09101	44.63	0.05607
71.1	0.10965	44.66	0.04999
71.15	0.12564	44.69	0.05442
71.2	0.12888	44.72	0.05844
71.25	0.11031	44.75	0.06005
71.3	0.11138	44.78	0.0546
71.35	0.09422	44.81	0.05192
71.4	0.10336	44.84	0.05176
71.45	0.103	44.87	0.05796
71.5	0.11866	44.9	0.05548
71.55	0.10753	44.93	0.05551
71.6	0.11948	44.96	0.05723
71.65	0.09684	44.99	0.0545
71.7	0.10426	45.02	0.05705
71.75	0.1205	45.05	0.05189
71.8	0.10078	45.08	0.04766
71.85	0.10375	45.11	0.04666
71.9	0.1052	45.14	0.04495
71.95	0.11374	45.17	0.04831
72	0.08791	45.2	0.05282
72.05	0.10199	45.23	0.04836
72.1	0.10162	45.26	0.0502
72.15	0.08155	45.29	0.04811
72.2	0.11998	45.32	0.04546
72.25	0.10992	45.35	0.04397
72.3	0.10943	45.38	0.04027
72.35	0.12729	45.41	0.0479
72.4	0.12707	45.44	0.05139
72.45	0.12809	45.47	0.03812
72.5	0.1274	45.5	0.0393
72.55	0.10577	45.53	0.04067
72.6	0.10139	45.56	0.04943
72.65	0.10774	45.59	0.04145
72.7	0.10044	45.62	0.04494
72.75	0.12928	45.65	0.04301
72.8	0.11179	45.68	0.04195
72.85	0.10815	45.71	0.0474
72.9	0.10627	45.74	0.0462
72.95	0.11658	45.77	0.04293
73	0.11799	45.8	0.04086
73.05	0.11186	45.83	0.03985
73.1	0.11235	45.86	0.04358
73.15	0.11808	45.89	0.04405
73.2	0.12751	45.92	0.04208
73.25	0.10885	45.95	0.04106
73.3	0.1235	45.98	0.04333
73.35	0.09175	46.01	0.03488
73.4	0.11032	46.04	0.04014
73.45	0.1234	46.07	0.04479
73.5	0.10473	46.1	0.04135
73.55	0.12863	46.13	0.04621
73.6	0.09192	46.16	0.03566
73.65	0.11636	46.19	0.0422
73.7	0.11295	46.22	0.03564
73.75	0.11127	46.25	0.03916
73.8	0.11882	46.28	0.03715
73.85	0.13218	46.31	0.0375
73.9	0.12836	46.34	0.03415
73.95	0.12349	46.37	0.03884
74	0.11319	46.4	0.03822
74.05	0.12056	46.43	0.02963
74.1	0.11213	46.46	0.04096
74.15	0.09988	46.49	0.03292
74.2	0.10696	46.52	0.03358
74.25	0.10049	46.55	0.03435
74.3	0.10173	46.58	0.03693
74.35	0.08854	46.61	0.03535
74.4	0.12005	46.64	0.04303
74.45	0.10305	46.67	0.04245
74.5	0.10688	46.7	0.04285
74.55	0.10155	46.73	0.03323
74.6	0.11743	46.76	0.03266
74.65	0.11516	46.79	0.03609
74.7	0.11437	46.82	0.03532
74.75	0.10911	46.85	0.03299
74.8	0.11589	46.88	0.03297
74.85	0.11143	46.91	0.03349
74.9	0.09669	46.94	0.03783
74.95	0.11978	46.97	0.03427
75	0.10763	47	0.03148
75.05	0.09813	47.03	0.03443
75.1	0.09357	47.06	0.03981
75.15	0.09585	47.09	0.03746
75.2	0.10985	47.12	0.03299
75.25	0.11106	47.15	0.0374
75.3	0.11535	47.18	0.03311
75.35	0.1267	47.21	0.03177
75.4	0.10747	47.24	0.03209
75.45	0.1035	47.27	0.03265
75.5	0.10533	47.3	0.03094
75.55	0.10847	47.33	0.02991
75.6	0.10727	47.36	0.03628
75.65	0.09623	47.39	0.02915
75.7	0.10701	47.42	0.03372
75.75	0.10556	47.45	0.03561
75.8	0.10472	47.48	0.03351
75.85	0.09679	47.51	0.02834
75.9	0.0867	47.54	0.03638
75.95	0.11469	47.57	0.03673
76	0.10055	47.6	0.02941
76.05	0.11207	47.63	0.0262
76.1	0.10044	47.66	0.03006
76.15	0.1177	47.69	0.0302
76.2	0.11663	47.72	0.03192
76.25	0.10625	47.75	0.03018
76.3	0.10379	47.78	0.03013
76.35	0.09553	47.81	0.0311
76.4	0.10594	47.84	0.02972
76.45	0.11559	47.87	0.03095
76.5	0.12402	47.9	0.02766
76.55	0.0971	47.93	0.02376
76.6	0.11634	47.96	0.03389
76.65	0.12521	47.99	0.03724
76.7	0.11757	48.02	0.02844
76.75	0.11944	48.05	0.03094
76.8	0.12128	48.08	0.02542
76.85	0.1031	48.11	0.03004
76.9	0.11063	48.14	0.02924
76.95	0.11583	48.17	0.0319
77	0.10313	48.2	0.03082
77.05	0.11417	48.23	0.02857
77.1	0.11731	48.26	0.03125
77.15	0.11183	48.29	0.03284
77.2	0.11178	48.32	0.03202
77.25	0.126	48.35	0.02955
77.3	0.10512	48.38	0.02809
77.35	0.1294	48.41	0.03154
77.4	0.11565	48.44	0.03153
77.45	0.11591	48.47	0.0204
77.5	0.12897	48.5	0.0231
77.55	0.11945	48.53	0.02558
77.6	0.09499	48.56	0.03159
77.65	0.1147	48.59	0.02153
77.7	0.10996	48.62	0.02842
77.75	0.09214	48.65	0.03224
77.8	0.11365	48.68	0.02917
77.85	0.09463	48.71	0.0341
77.9	0.11115	48.74	0.02668
77.95	0.10293	48.77	0.0236
78	0.1128	48.8	0.02699
78.05	0.08873	48.83	0.03195
78.1	0.10689	48.86	0.02637
78.15	0.11909	48.89	0.02143
78.2	0.10445	48.92	0.02955
78.25	0.11944	48.95	0.02846
78.3	0.11597	48.98	0.02612
78.35	0.1206	49.01	0.02658
78.4	0.10906	49.04	0.02948
78.45	0.10861	49.07	0.02751
78.5	0.10866	49.1	0.0252
78.55	0.11511	49.13	0.0326
78.6	0.13138	49.16	0.02487
78.65	0.10335	49.19	0.0276
78.7	0.12703	49.22	0.02916
78.75	0.10069	49.25	0.03002
78.8	0.12352	49.28	0.02889
78.85	0.10276	49.31	0.03135
78.9	0.08953	49.34	0.03134
78.95	0.11119	49.37	0.02631
79	0.10485	49.4	0.02492
79.05	0.12799	49.43	0.02346
79.1	0.1117	49.46	0.02541
79.15	0.11114	49.49	0.02378
79.2	0.1261	49.52	0.02325
79.25	0.10444	49.55	0.02158
79.3	0.11093	49.58	0.02404
79.35	0.10963	49.61	0.0278
79.4	0.1057	49.64	0.02464
79.45	0.09872	49.67	0.02873
79.5	0.11711	49.7	0.02629
79.55	0.1029	49.73	0.02423
79.6	0.10607	49.76	0.01808
79.65	0.10497	49.79	0.02983
79.7	0.12275	49.82	0.02368
79.75	0.09616	49.85	0.02587
79.8	0.10727	49.88	0.0258
79.85	0.12052	49.91	0.02166
79.9	0.10445	49.94	0.02106
79.95	0.08443	49.97	0.02563
80	0.11933	50	0.02307
		50.03	0.02187
		50.06	0.02453
		50.09	0.02348
		50.12	0.02529
		50.15	0.02369
		50.18	0.02674
		50.21	0.0244
		50.24	0.02998
		50.27	0.03192
		50.3	0.02097
		50.33	0.02402
		50.36	0.03234
		50.39	0.02443
		50.42	0.01954
		50.45	0.02856
		50.48	0.02623
		50.51	0.02561
		50.54	0.02764
		50.57	0.03132
		50.6	0.02956
		50.63	0.0283
		50.66	0.02901
		50.69	0.0232
		50.72	0.02991
		50.75	0.02314
		50.78	0.02747
		50.81	0.02649
		50.84	0.02195
		50.87	0.02761
		50.9	0.02249
		50.93	0.02663
		50.96	0.02242
		50.99	0.03017
		51.02	0.02519
		51.05	0.02379
		51.08	0.02431
		51.11	0.03214
		51.14	0.02197
		51.17	0.02153
		51.2	0.02465
		51.23	0.02426
		51.26	0.02711
		51.29	0.0302
		51.32	0.02702
		51.35	0.02633
		51.38	0.01769
		51.41	0.0228
		51.44	0.02451
		51.47	0.02339
		51.5	0.02596
		51.53	0.0279
		51.56	0.02376
		51.59	0.0217
		51.62	0.02418
		51.65	0.0238
		51.68	0.02603
		51.71	0.01998
		51.74	0.0301
		51.77	0.02328
		51.8	0.02832
		51.83	0.02959
		51.86	0.02567
		51.89	0.03076
		51.92	0.03214
		51.95	0.02392
		51.98	0.0308
		52.01	0.03067
		52.04	0.02781
		52.07	0.02545
		52.1	0.02844
		52.13	0.02218
		52.16	0.02845
		52.19	0.02644
		52.22	0.0293
		52.25	0.03414
		52.28	0.03268
		52.31	0.0268
		52.34	0.03089
		52.37	0.03393
		52.4	0.02541
		52.43	0.0277
		52.46	0.02596
		52.49	0.02784
		52.52	0.0317
		52.55	0.03185
		52.58	0.04218
		52.61	0.02831
		52.64	0.0328
		52.67	0.02695
		52.7	0.03714
		52.73	0.0359
		52.76	0.0357
		52.79	0.03867
		52.82	0.03547
		52.85	0.03799
		52.88	0.03351
		52.91	0.04175
		52.94	0.03587
		52.97	0.03749
		53	0.03572
		53.03	0.04577
		53.06	0.03948
		53.09	0.04413
		53.12	0.03583
		53.15	0.0365
		53.18	0.04262
		53.21	0.04099
		53.24	0.04288
		53.27	0.04284
		53.3	0.04114
		53.33	0.04302
		53.36	0.04786
		53.39	0.03538
		53.42	0.04125
		53.45	0.04387
		53.48	0.04465
		53.51	0.05245
		53.54	0.04613
		53.57	0.04003
		53.6	0.04083
		53.63	0.03633
		53.66	0.04672
		53.69	0.04717
		53.72	0.04288
		53.75	0.03543
		53.78	0.04081
		53.81	0.04285
		53.84	0.03863
		53.87	0.0421
		53.9	0.04113
		53.93	0.04076
		53.96	0.03388
		53.99	0.04031
		54.02	0.03523
		54.05	0.0329
		54.08	0.03738
		54.11	0.02882
		54.14	0.03541
		54.17	0.03621
		54.2	0.03402
		54.23	0.02925
		54.26	0.03538
		54.29	0.03388
		54.32	0.03213
		54.35	0.02506
		54.38	0.03595
		54.41	0.03018
		54.44	0.02357
		54.47	0.02439
		54.5	0.03752
		54.53	0.02738
		54.56	0.03158
		54.59	0.0232
		54.62	0.02909
		54.65	0.02661
		54.68	0.02304
		54.71	0.02556
		54.74	0.0246
		54.77	0.01855
		54.8	0.0226
		54.83	0.02456
		54.86	0.02039
		54.89	0.02224
		54.92	0.01947
		54.95	0.0221
		54.98	0.02239
		55.01	0.01832
		55.04	0.02131
		55.07	0.02589
		55.1	0.02152
		55.13	0.01734
		55.16	0.01879
		55.19	0.01345
		55.22	0.02534
		55.25	0.0223
		55.28	0.01899
		55.31	0.02131
		55.34	0.02118
		55.37	0.019
		55.4	0.02024
		55.43	0.02124
		55.46	0.0214
		55.49	0.01769
		55.52	0.01907
		55.55	0.0212
		55.58	0.0154
		55.61	0.014
		55.64	0.01416
		55.67	0.01929
		55.7	0.02223
		55.73	0.02313
		55.76	0.01536
		55.79	0.01585
		55.82	0.01489
		55.85	0.02171
		55.88	0.01716
		55.91	0.01751
		55.94	0.02159
		55.97	0.02344
		56	0.01427
		56.03	0.02298
		56.06	0.02045
		56.09	0.01429
		56.12	0.01949
		56.15	0.01726
		56.18	0.01662
		56.21	0.01701
		56.24	0.01689
		56.27	0.018
		56.3	0.01614
		56.33	0.0149
		56.36	0.01726
		56.39	0.01607
		56.42	0.01832
		56.45	0.01269
		56.48	0.01319
		56.51	0.01694
		56.54	0.01569
		56.57	0.02047
		56.6	0.01635
		56.63	0.01439
		56.66	0.01572
		56.69	0.01684
		56.72	0.01615
		56.75	0.01377
		56.78	0.01658
		56.81	0.01684
		56.84	0.01503
		56.87	0.01246
		56.9	0.0179
		56.93	0.01507
		56.96	0.01993
		56.99	0.0152
		57.02	0.01643
		57.05	0.01534
		57.08	0.01455
		57.11	0.01084
		57.14	0.01783
		57.17	0.01359
		57.2	0.01429
		57.23	0.01357
		57.26	0.0187
		57.29	0.02058
		57.32	0.01085
		57.35	0.0145
		57.38	0.01324
		57.41	0.01457
		57.44	0.01446
		57.47	0.01607
		57.5	0.01339
		57.53	0.01594
		57.56	0.01257
		57.59	0.01706
		57.62	0.01452
		57.65	0.01726
		57.68	0.01303
		57.71	0.01635
		57.74	0.01476
		57.77	0.01796
		57.8	0.02059
		57.83	0.01639
		57.86	0.01003
		57.89	0.01102
		57.92	0.01086
		57.95	0.01443
		57.98	0.01415
		58.01	0.01295
		58.04	0.01304
		58.07	0.01788
		58.1	0.01365
		58.13	0.01226
		58.16	0.01293
		58.19	0.01345
		58.22	0.0154
		58.25	0.02053
		58.28	0.01625
		58.31	0.01753
		58.34	0.01033
		58.37	0.013
		58.4	0.01413
		58.43	0.0143
		58.46	0.01114
		58.49	0.01093
		58.52	0.01642
		58.55	0.01686
		58.58	0.01338
		58.61	0.01852
		58.64	0.01756
		58.67	0.00995
		58.7	0.0141
		58.73	0.0135
		58.76	0.01517
		58.79	0.01217
		58.82	0.01346
		58.85	0.01705
		58.88	0.01141
		58.91	0.00997
		58.94	0.01378
		58.97	0.01687
		59	0.0139
		59.03	0.01487
		59.06	0.01459
		59.09	0.00839
		59.12	0.00942
		59.15	0.01819
		59.18	0.01128
		59.21	0.01899
		59.24	0.01382
		59.27	0.01611
		59.3	0.01416
		59.33	0.00987
		59.36	0.01465
		59.39	0.01379
		59.42	0.01276
		59.45	0.01028
		59.48	0.0143
		59.51	0.01357
		59.54	0.0148
		59.57	0.01386
		59.6	0.01221
		59.63	0.00907
		59.66	0.01587
		59.69	0.01434
		59.72	0.01582
		59.75	0.01544
		59.78	0.00948
		59.81	0.01349
		59.84	0.01321
		59.87	0.00839
		59.9	0.01659
		59.93	0.01809
		59.96	0.02111
		59.99	0.0113
		60.02	0.01597
		60.05	0.01558
		60.08	0.02063
		60.11	0.01431
		60.14	0.01184
		60.17	0.0179
		60.2	0.01491
		60.23	0.01402
		60.26	0.01483
		60.29	0.01174
		60.32	0.01356
		60.35	0.02055
		60.38	0.02523
		60.41	0.03911
		60.44	0.03634
		60.47	0.03598
		60.5	0.03623
		60.53	0.03619
		60.56	0.03248
		60.59	0.03248
		60.62	0.02949
		60.65	0.02359
		60.68	0.02349
		60.71	0.0173
		60.74	0.01671
		60.77	0.01529
		60.8	0.01124
		60.83	0.0122
		60.86	0.01372
		60.89	0.01631
		60.92	0.01654
		60.95	0.00986
		60.98	0.01159
		61.01	0.01392
		61.04	0.01643
		61.07	0.0127
		61.1	0.01574
		61.13	0.009
		61.16	0.00975
		61.19	0.00975
		61.22	0.0077
		61.25	0.01094
		61.28	0.01432
		61.31	0.0138
		61.34	0.01062
		61.37	0.01028
		61.4	0.01505
		61.43	0.00918
		61.46	0.01068
		61.49	0.01073
		61.52	0.01074
		61.55	0.00818
		61.58	0.0097
		61.61	0.01117
		61.64	0.01195
		61.67	0.00499
		61.7	0.01069
		61.73	0.011
		61.76	0.00794
		61.79	0.01179
		61.82	0.01398
		61.85	0.0124
		61.88	0.00991
		61.91	0.01477
		61.94	0.0079
		61.97	0.01175
		62	0.01185
		62.03	0.01306
		62.06	0.01283
		62.09	0.00967
		62.12	0.00716
		62.15	0.00738
		62.18	0.01282
		62.21	0.01359
		62.24	0.00893
		62.27	0.01056
		62.3	0.0126
		62.33	0.01115
		62.36	0.00724
		62.39	0.00715
		62.42	0.00839
		62.45	0.00389
		62.48	0.00337
		62.51	0.00922
		62.54	0.00996
		62.57	0.00733
		62.6	0.00972
		62.63	0.00881
		62.66	0.00719
		62.69	0.0064
		62.72	0.00589
		62.75	0.00673
		62.78	0.01212
		62.81	0.00755
		62.84	0.00821
		62.87	0.00753
		62.9	0.0106
		62.93	0.01088
		62.96	0.01172
		62.99	0.00803
		63.02	0.00696
		63.05	0.00855
		63.08	0.00942
		63.11	0.00992
		63.14	0.00949
		63.17	0.01009
		63.2	0.01231
		63.23	0.00757
		63.26	0.00887
		63.29	0.01294
		63.32	0.00553
		63.35	0.01053
		63.38	0.00824
		63.41	0.01131
		63.44	0.01067
		63.47	0.0082
		63.5	0.0064
		63.53	0.00672
		63.56	0.01371
		63.59	0.00593
		63.62	0.00855
		63.65	0.01094
		63.68	0.01001
		63.71	0.01383
		63.74	0.00951
		63.77	0.01265
		63.8	0.00464
		63.83	0.00871
		63.86	0.01209
		63.89	0.01388
		63.92	0.01003
		63.95	0.01128
		63.98	0.01014
		64.01	0.0093
		64.04	0.01071
		64.07	0.01148
		64.1	0.01082
		64.13	0.00807
		64.16	0.01244
		64.19	0.00906
		64.22	0.00161
		64.25	0.01006
		64.28	0.00817
		64.31	0.00923
		64.34	0.00899
		64.37	0.00576
		64.4	0.01036
		64.43	0.00957
		64.46	0.01186
		64.49	0.00747
		64.52	0.0057
		64.55	0.00907
		64.58	0.00932
		64.61	0.0108
		64.64	0.01103
		64.67	0.0064
		64.7	0.00887
		64.73	0.00818
		64.76	0.00659
		64.79	0.00691
		64.82	0.00763
		64.85	0.00684
		64.88	0.00916
		64.91	0.00609
[truncated: 503 more rows]

## Sheet: Figure 2d
Survery Scan		High resolution C1s inset
Binding energy	Normalized Intensity	Binding energy	Normalized Intensity
1100	0.09448	298	0.03769
1099.2	0.0923	297.9	0.03797
1098.4	0.09552	297.8	0.03849
1097.6	0.09084	297.7	0.03878
1096.8	0.09413	297.6	0.03863
1096	0.09275	297.5	0.0373
1095.2	0.09332	297.4	0.03814
1094.4	0.09463	297.3	0.03838
1093.6	0.09525	297.2	0.03858
1092.8	0.0922	297.1	0.03836
1092	0.09584	297	0.03881
1091.2	0.09352	296.9	0.03765
1090.4	0.09267	296.8	0.03742
1089.6	0.09247	296.7	0.03688
1088.8	0.09423	296.6	0.03788
1088	0.09161	296.5	0.03911
1087.2	0.09324	296.4	0.03946
1086.4	0.09126	296.3	0.03921
1085.6	0.09451	296.2	0.03862
1084.8	0.09493	296.1	0.04039
1084	0.09411	296	0.03922
1083.2	0.09451	295.9	0.03963
1082.4	0.0978	295.8	0.03946
1081.6	0.09208	295.7	0.04105
1080.8	0.09748	295.6	0.03999
1080	0.09342	295.5	0.04007
1079.2	0.0928	295.4	0.04065
1078.4	0.09602	295.3	0.04202
1077.6	0.0954	295.2	0.04275
1076.8	0.09466	295.1	0.04231
1076	0.09547	295	0.04297
1075.2	0.09515	294.9	0.04366
1074.4	0.09223	294.8	0.04312
1073.6	0.09334	294.7	0.04477
1072.8	0.0951	294.6	0.04457
1072	0.09632	294.5	0.04559
1071.2	0.09575	294.4	0.04715
1070.4	0.09664	294.3	0.04844
1069.6	0.0953	294.2	0.04748
1068.8	0.09483	294.1	0.04878
1068	0.09409	294	0.04823
1067.2	0.09302	293.9	0.04848
1066.4	0.0921	293.8	0.04881
1065.6	0.09361	293.7	0.04831
1064.8	0.09639	293.6	0.04994
1064	0.09577	293.5	0.04976
1063.2	0.09941	293.4	0.05003
1062.4	0.09659	293.3	0.04964
1061.6	0.09352	293.2	0.05254
1060.8	0.09352	293.1	0.05134
1060	0.0954	293	0.05268
1059.2	0.09659	292.9	0.05334
1058.4	0.10033	292.8	0.05359
1057.6	0.09748	292.7	0.05604
1056.8	0.09788	292.6	0.05675
1056	0.09468	292.5	0.05871
1055.2	0.09513	292.4	0.05738
1054.4	0.09679	292.3	0.05958
1053.6	0.09594	292.2	0.06205
1052.8	0.09646	292.1	0.06229
1052	0.09557	292	0.06362
1051.2	0.0951	291.9	0.06733
1050.4	0.0977	291.8	0.06886
1049.6	0.09912	291.7	0.06978
1048.8	0.09523	291.6	0.07117
1048	0.09966	291.5	0.07357
1047.2	0.09773	291.4	0.07262
1046.4	0.10058	291.3	0.07317
1045.6	0.09661	291.2	0.07438
1044.8	0.09651	291.1	0.07567
1044	0.10011	291	0.07643
1043.2	0.10068	290.9	0.07601
1042.4	0.09577	290.8	0.07516
1041.6	0.09897	290.7	0.0762
1040.8	0.09941	290.6	0.07671
1040	0.09798	290.5	0.07557
1039.2	0.09929	290.4	0.07375
1038.4	0.09956	290.3	0.07391
1037.6	0.09862	290.2	0.07415
1036.8	0.09998	290.1	0.07368
1036	0.09542	290	0.07405
1035.2	0.09746	289.9	0.07266
1034.4	0.09862	289.8	0.07019
1033.6	0.09798	289.7	0.07165
1032.8	0.09827	289.6	0.06876
1032	0.09649	289.5	0.0695
1031.2	0.09909	289.4	0.06598
1030.4	0.10147	289.3	0.06675
1029.6	0.09919	289.2	0.06733
1028.8	0.09636	289.1	0.06701
1028	0.10112	289	0.06723
1027.2	0.1014	288.9	0.06439
1026.4	0.09944	288.8	0.06642
1025.6	0.10159	288.7	0.06564
1024.8	0.09656	288.6	0.06505
1024	0.09904	288.5	0.06599
1023.2	0.10281	288.4	0.06502
1022.4	0.10179	288.3	0.06705
1021.6	0.10563	288.2	0.06855
1020.8	0.10206	288.1	0.06832
1020	0.10288	288	0.07131
1019.2	0.10303	287.9	0.07311
1018.4	0.10281	287.8	0.07312
1017.6	0.10296	287.7	0.07223
1016.8	0.10298	287.6	0.0766
1016	0.1035	287.5	0.07906
1015.2	0.10509	287.4	0.08076
1014.4	0.09971	287.3	0.08573
1013.6	0.1009	287.2	0.08738
1012.8	0.10271	287.1	0.09244
1012	0.1035	287	0.09332
1011.2	0.10157	286.9	0.09826
1010.4	0.10045	286.8	0.10234
1009.6	0.10204	286.7	0.10775
1008.8	0.10251	286.6	0.1113
1008	0.10273	286.5	0.11762
1007.2	0.10244	286.4	0.12088
1006.4	0.10214	286.3	0.12597
1005.6	0.10328	286.2	0.13018
1004.8	0.10315	286.1	0.13626
1004	0.10226	286	0.14286
1003.2	0.10556	285.9	0.15033
1002.4	0.10234	285.8	0.15523
1001.6	0.10323	285.7	0.16287
1000.8	0.10833	285.6	0.17222
1000	0.10489	285.5	0.18627
999.2	0.109	285.4	0.2007
998.4	0.10519	285.3	0.22252
997.6	0.10484	285.2	0.24763
996.8	0.1039	285.1	0.28657
996	0.10511	285	0.34267
995.2	0.10838	284.9	0.4095
994.4	0.10665	284.8	0.49978
993.6	0.1067	284.7	0.6134
992.8	0.11049	284.6	0.74371
992	0.10348	284.5	0.87383
991.2	0.10365	284.4	0.9658
990.4	0.10249	284.3	1
989.6	0.10467	284.2	0.94825
988.8	0.10367	284.1	0.80627
988	0.10605	284	0.61638
987.2	0.10501	283.9	0.42399
986.4	0.10571	283.8	0.27554
985.6	0.10628	283.7	0.17276
984.8	0.10727	283.6	0.10968
984	0.10831	283.5	0.07591
983.2	0.10856	283.4	0.05495
982.4	0.11032	283.3	0.04069
981.6	0.10472	283.2	0.03355
980.8	0.10987	283.1	0.02347
980	0.11438	283	0.01928
979.2	0.11252	282.9	0.01474
978.4	0.11098	282.8	0.01198
977.6	0.11403	282.7	0.01069
976.8	0.11143	282.6	0.00928
976	0.11032	282.5	0.0085
975.2	0.11017	282.4	0.00713
974.4	0.11421	282.3	0.0064
973.6	0.10935	282.2	0.00528
972.8	0.10593	282.1	0.00492
972	0.10747	282	0.0055
971.2	0.10608	281.9	0.00494
970.4	0.11175	281.8	0.00448
969.6	0.10913	281.7	0.00452
968.8	0.10417	281.6	0.00285
968	0.10558	281.5	0.00273
967.2	0.10618	281.4	0.00357
966.4	0.1042	281.3	0.00238
965.6	0.106	281.2	0.00261
964.8	0.10395	281.1	0.00195
964	0.10397	281	0.00248
963.2	0.10427	280.9	0.0017
962.4	0.10226	280.8	0.00183
961.6	0.1013	280.7	0.00124
960.8	0.10469	280.6	0.000829669
960	0.10189	280.5	0.000755921
959.2	0.10447	280.4	0.0013
958.4	0.10831	280.3	0.000958728
957.6	0.10593	280.2	0.000912633
956.8	0.10355	280.1	0.0015
956	0.10263	280	0.000940291
955.2	0.10494	279.9	0.00101
954.4	0.10429	279.8	0.00133
953.6	0.10469	279.7	0.000322646
952.8	0.10838	279.6	0.00163
952	0.10918	279.5	0.000977166
951.2	0.1032	279.4	0.000755921
950.4	0.10407	279.3	0.000737483
949.6	0.10447	279.2	0.00107
948.8	0.10586	279.1	6.45269e-05
948	0.10472	279	0.000811232
947.2	0.10345	278.9	2.76527e-05
946.4	0.10308	278.8	0.000497801
945.6	0.10372	278.7	0.00035952
944.8	0.10283	278.6	0.000110623
944	0.0979	278.5	0.000147497
943.2	0.10083	278.4	0.000331868
942.4	0.10229	278.3	0.000774358
941.6	0.10462	278.2	0.000958728
940.8	0.09981	278.1	0
940	0.10137	278	0.000866543
939.2	0.10429
938.4	0.10221
937.6	0.10385
936.8	0.10395
936	0.10372
935.2	0.10343
934.4	0.10479
933.6	0.11153
932.8	0.1177
932	0.11544
931.2	0.10724
930.4	0.10273
929.6	0.10068
928.8	0.10548
928	0.10345
927.2	0.10263
926.4	0.10501
925.6	0.10159
924.8	0.10469
924	0.1011
923.2	0.10424
922.4	0.10476
921.6	0.10439
920.8	0.10333
920	0.10333
919.2	0.10216
918.4	0.10345
917.6	0.10521
916.8	0.10682
916	0.10251
915.2	0.10266
914.4	0.10276
913.6	0.10283
912.8	0.10454
912	0.10249
911.2	0.10709
910.4	0.10298
909.6	0.1039
908.8	0.10729
908	0.10501
907.2	0.10538
906.4	0.10196
905.6	0.10509
904.8	0.10712
904	0.10514
903.2	0.10761
902.4	0.10893
901.6	0.10635
900.8	0.1068
900	0.10481
899.2	0.1095
898.4	0.10771
897.6	0.1069
896.8	0.10766
896	0.10771
895.2	0.10576
894.4	0.11103
893.6	0.10769
892.8	0.10548
892	0.10593
891.2	0.10799
890.4	0.1087
889.6	0.10752
888.8	0.10536
888	0.10501
887.2	0.10791
886.4	0.10586
885.6	0.10918
884.8	0.10742
884	0.11146
883.2	0.11108
882.4	0.11312
881.6	0.10747
880.8	0.11096
880	0.11051
879.2	0.10536
878.4	0.10987
877.6	0.11002
876.8	0.11111
876	0.11084
875.2	0.10841
874.4	0.11121
873.6	0.11198
872.8	0.10982
872	0.10437
871.2	0.11002
870.4	0.11076
869.6	0.11069
868.8	0.11138
868	0.11084
867.2	0.10965
866.4	0.11091
865.6	0.11148
864.8	0.10898
864	0.10908
863.2	0.10504
862.4	0.11012
861.6	0.11113
860.8	0.11173
860	0.11215
859.2	0.11207
858.4	0.11302
857.6	0.11225
856.8	0.11074
856	0.11522
855.2	0.11212
854.4	0.11537
853.6	0.11309
852.8	0.10875
852	0.11329
851.2	0.11146
850.4	0.11133
849.6	0.11455
848.8	0.11168
848	0.1145
847.2	0.11326
846.4	0.11651
845.6	0.11549
844.8	0.11624
844	0.11217
843.2	0.11141
842.4	0.11299
841.6	0.1147
840.8	0.11458
840	0.11701
839.2	0.1125
838.4	0.11728
837.6	0.11941
836.8	0.11777
836	0.11381
835.2	0.11619
834.4	0.11626
833.6	0.11584
832.8	0.11401
832	0.11423
831.2	0.11728
830.4	0.11544
829.6	0.11802
828.8	0.11966
828	0.11651
827.2	0.11919
826.4	0.11914
825.6	0.1207
824.8	0.11924
824	0.11946
823.2	0.12181
822.4	0.11797
821.6	0.11867
820.8	0.11772
820	0.11639
819.2	0.11455
818.4	0.11713
817.6	0.12003
816.8	0.11886
816	0.11693
815.2	0.11998
814.4	0.11666
813.6	0.12134
812.8	0.11894
812	0.11877
811.2	0.11592
810.4	0.12318
809.6	0.11683
808.8	0.11938
808	0.12055
807.2	0.12107
806.4	0.11815
805.6	0.11956
804.8	0.11802
804	0.12176
803.2	0.11924
802.4	0.12189
801.6	0.12196
800.8	0.11941
800	0.11636
799.2	0.12107
798.4	0.12251
797.6	0.12154
796.8	0.12288
796	0.12422
795.2	0.12241
794.4	0.12298
793.6	0.1199
792.8	0.12085
792	0.11981
791.2	0.12318
790.4	0.12258
789.6	0.12122
788.8	0.12233
788	0.12474
787.2	0.12201
786.4	0.12491
785.6	0.12114
784.8	0.12109
784	0.12318
783.2	0.1228
782.4	0.12238
781.6	0.12444
780.8	0.12674
780	0.12402
779.2	0.1266
778.4	0.11889
777.6	0.12511
776.8	0.12543
776	0.12
775.2	0.12318
774.4	0.12459
773.6	0.12325
772.8	0.12367
772	0.12394
771.2	0.12635
770.4	0.12399
769.6	0.12441
768.8	0.12469
768	0.12506
767.2	0.12531
766.4	0.12184
765.6	0.12082
764.8	0.12523
764	0.12657
763.2	0.12449
762.4	0.1262
761.6	0.12773
760.8	0.12714
760	0.12508
759.2	0.1265
758.4	0.1286
757.6	0.12565
756.8	0.12751
756	0.12707
755.2	0.12883
754.4	0.12801
753.6	0.12707
752.8	0.12645
752	0.12957
751.2	0.12399
750.4	0.1265
749.6	0.13096
748.8	0.12778
748	0.13185
747.2	0.13036
746.4	0.12987
745.6	0.12746
744.8	0.1238
744	0.12528
743.2	0.12954
742.4	0.12982
741.6	0.12734
740.8	0.12863
740	0.1313
739.2	0.13051
738.4	0.13299
737.6	0.12937
736.8	0.12835
736	0.12907
735.2	0.12546
734.4	0.13056
733.6	0.13086
732.8	0.13113
732	0.13279
731.2	0.12972
730.4	0.13316
729.6	0.13224
728.8	0.13009
728	0.13056
727.2	0.13363
726.4	0.1292
725.6	0.12823
724.8	0.13076
724	0.12803
723.2	0.12964
722.4	0.13143
721.6	0.12912
720.8	0.13123
720	0.12838
719.2	0.12917
718.4	0.13296
717.6	0.12833
716.8	0.13031
716	0.13262
715.2	0.13068
714.4	0.12885
713.6	0.13274
712.8	0.129
712	0.13175
711.2	0.1291
710.4	0.13103
709.6	0.13346
708.8	0.1313
708	0.13388
707.2	0.13272
706.4	0.13257
705.6	0.13289
704.8	0.13517
704	0.13187
703.2	0.13286
702.4	0.13019
701.6	0.13086
700.8	0.13175
700	0.1317
699.2	0.12887
698.4	0.13091
697.6	0.12773
696.8	0.12912
696	0.13487
695.2	0.13445
694.4	0.13262
693.6	0.13388
692.8	0.13371
692	0.13512
691.2	0.13257
690.4	0.13452
689.6	0.13524
688.8	0.13212
688	0.13452
687.2	0.13819
686.4	0.13336
685.6	0.13566
684.8	0.1321
684	0.132
683.2	0.13215
682.4	0.1314
681.6	0.13284
680.8	0.13495
680	0.13524
679.2	0.13457
678.4	0.13249
677.6	0.1343
676.8	0.13537
676	0.13723
675.2	0.13772
674.4	0.13542
673.6	0.13425
672.8	0.13289
672	0.13398
671.2	0.13613
670.4	0.13482
669.6	0.13477
668.8	0.13425
668	0.13648
667.2	0.1344
666.4	0.13519
665.6	0.13685
664.8	0.13358
664	0.13309
663.2	0.13462
662.4	0.13544
661.6	0.13584
660.8	0.1345
660	0.13509
659.2	0.13227
658.4	0.13457
657.6	0.13894
656.8	0.13703
656	0.13943
655.2	0.1369
654.4	0.13886
653.6	0.13777
652.8	0.1347
652	0.13504
651.2	0.13609
650.4	0.13148
649.6	0.13311
648.8	0.13579
648	0.1376
647.2	0.13752
646.4	0.13594
645.6	0.13723
644.8	0.1368
644	0.13534
643.2	0.13549
642.4	0.13913
641.6	0.13718
640.8	0.13948
640	0.13497
639.2	0.13663
638.4	0.13993
637.6	0.13965
636.8	0.13606
636	0.14003
635.2	0.13995
634.4	0.13698
633.6	0.135
632.8	0.13502
632	0.13383
631.2	0.13574
630.4	0.13579
629.6	0.1368
628.8	0.13849
628	0.13653
627.2	0.1369
626.4	0.13794
625.6	0.13477
624.8	0.13383
624	0.13564
623.2	0.13817
622.4	0.13616
621.6	0.13618
620.8	0.1369
620	0.13993
619.2	0.13648
618.4	0.13658
617.6	0.1373
616.8	0.13693
616	0.13502
615.2	0.13383
614.4	0.13566
613.6	0.14045
612.8	0.13963
612	0.13492
611.2	0.13869
610.4	0.13866
609.6	0.13713
608.8	0.13576
608	0.14057
607.2	0.13916
606.4	0.13906
605.6	0.13715
604.8	0.14057
604	0.13824
603.2	0.13908
602.4	0.13851
601.6	0.13772
600.8	0.13938
600	0.13408
599.2	0.14055
598.4	0.13985
597.6	0.14072
596.8	0.13792
596	0.1425
595.2	0.1426
594.4	0.14285
593.6	0.13656
592.8	0.14017
592	0.14141
591.2	0.14166
590.4	0.13718
589.6	0.13574
588.8	0.13477
588	0.14052
587.2	0.14208
586.4	0.1377
585.6	0.13809
584.8	0.13968
584	0.14156
583.2	0.14027
582.4	0.14089
581.6	0.13804
580.8	0.14283
580	0.14223
579.2	0.14206
578.4	0.14131
577.6	0.14243
576.8	0.14315
576	0.13995
575.2	0.13933
574.4	0.1427
573.6	0.14238
572.8	0.14483
572	0.14245
571.2	0.14684
570.4	0.14292
569.6	0.14322
568.8	0.14535
568	0.14471
567.2	0.14414
566.4	0.14533
565.6	0.14084
564.8	0.14047
564	0.14169
563.2	0.14064
562.4	0.14003
561.6	0.1403
560.8	0.14332
560	0.14062
559.2	0.13946
558.4	0.14753
557.6	0.14201
556.8	0.14099
556	0.14112
555.2	0.13913
554.4	0.13794
553.6	0.1399
552.8	0.13688
552	0.14109
551.2	0.14166
550.4	0.14161
549.6	0.1404
548.8	0.14084
548	0.1371
547.2	0.13685
546.4	0.14012
545.6	0.13832
544.8	0.13646
544	0.13703
543.2	0.13896
542.4	0.1372
541.6	0.13618
540.8	0.13807
540	0.13913
539.2	0.14045
538.4	0.13569
537.6	0.13896
536.8	0.14057
536	0.14359
535.2	0.14055
534.4	0.14766
533.6	0.15873
532.8	0.17375
532	0.17566
531.2	0.16327
530.4	0.15209
529.6	0.14307
528.8	0.13844
528	0.14107
527.2	0.13772
526.4	0.13693
525.6	0.14193
524.8	0.13789
524	0.13584
523.2	0.13965
522.4	0.14025
521.6	0.14151
520.8	0.14074
520	0.13668
519.2	0.13809
518.4	0.13698
517.6	0.13566
516.8	0.13765
516	0.13995
515.2	0.13693
514.4	0.13827
513.6	0.14077
512.8	0.14069
512	0.13462
511.2	0.13898
510.4	0.13864
509.6	0.14161
508.8	0.13931
508	0.14
507.2	0.14064
506.4	0.14174
505.6	0.14198
504.8	0.14188
504	0.13819
503.2	0.14196
502.4	0.13794
501.6	0.13844
500.8	0.13673
500	0.14119
499.2	0.13861
498.4	0.14436
497.6	0.13933
496.8	0.14558
496	0.14394
495.2	0.14208
494.4	0.14258
493.6	0.1376
492.8	0.14213
492	0.13874
491.2	0.14117
490.4	0.14
489.6	0.13983
488.8	0.14292
488	0.13869
487.2	0.13745
486.4	0.13841
485.6	0.13561
484.8	0.13834
484	0.14193
483.2	0.1377
482.4	0.13651
481.6	0.13574
480.8	0.13916
480	0.1425
479.2	0.1402
478.4	0.14159
477.6	0.13985
476.8	0.14092
476	0.14233
475.2	0.1406
474.4	0.1404
473.6	0.1431
472.8	0.1368
472	0.14012
471.2	0.13928
470.4	0.13918
469.6	0.13973
468.8	0.14265
468	0.1457
467.2	0.14248
466.4	0.14126
465.6	0.13985
464.8	0.14201
464	0.14342
463.2	0.14325
462.4	0.14176
461.6	0.14265
460.8	0.13631
460	0.14216
459.2	0.14191
458.4	0.14203
457.6	0.14243
456.8	0.13995
456	0.13898
455.2	0.1395
454.4	0.13797
453.6	0.14419
452.8	0.14069
452	0.13993
451.2	0.14176
450.4	0.14243
449.6	0.14335
448.8	0.14055
448	0.13995
447.2	0.14409
446.4	0.14535
445.6	0.14515
444.8	0.14302
444	0.1431
443.2	0.14525
442.4	0.14563
441.6	0.14419
440.8	0.14245
440	0.14349
439.2	0.14312
438.4	0.14629
437.6	0.14664
436.8	0.14709
436	0.13832
435.2	0.14624
434.4	0.14359
433.6	0.14466
432.8	0.1425
432	0.14384
431.2	0.14572
430.4	0.14528
429.6	0.14458
428.8	0.14496
428	0.1451
427.2	0.14696
426.4	0.14397
425.6	0.14488
424.8	0.14312
424	0.14169
423.2	0.14515
422.4	0.14483
421.6	0.14597
420.8	0.14169
420	0.14867
419.2	0.14087
418.4	0.14302
417.6	0.14196
416.8	0.14483
416	0.14253
415.2	0.14518
414.4	0.14615
413.6	0.14382
412.8	0.1452
412	0.14637
411.2	0.14441
410.4	0.14805
409.6	0.14273
408.8	0.14151
408	0.1427
407.2	0.14805
406.4	0.14738
405.6	0.14828
404.8	0.14924
404	0.14914
403.2	0.14981
402.4	0.14771
401.6	0.14292
400.8	0.15073
400	0.14942
399.2	0.14909
398.4	0.15028
397.6	0.15016
396.8	0.14463
396	0.14429
395.2	0.14944
394.4	0.14689
393.6	0.14701
392.8	0.14989
392	0.14344
391.2	0.14235
390.4	0.14206
389.6	0.14781
388.8	0.14815
388	0.14577
387.2	0.14738
386.4	0.14778
385.6	0.1508
384.8	0.14709
384	0.14523
383.2	0.14976
382.4	0.14815
381.6	0.14629
380.8	0.14862
380	0.14882
379.2	0.14587
378.4	0.1488
377.6	0.14949
376.8	0.14783
376	0.15113
375.2	0.14605
374.4	0.14786
373.6	0.14875
372.8	0.14969
372	0.1461
371.2	0.14701
370.4	0.1509
369.6	0.14838
368.8	0.14706
368	0.15011
367.2	0.14704
366.4	0.15095
365.6	0.15289
364.8	0.15073
364	0.15234
363.2	0.15105
362.4	0.14882
361.6	0.14875
360.8	0.14838
360	0.15207
359.2	0.15023
358.4	0.14771
357.6	0.14714
356.8	0.15487
356	0.14862
355.2	0.14793
354.4	0.15021
353.6	0.14937
352.8	0.14971
352	0.1538
351.2	0.15482
350.4	0.15239
349.6	0.15606
348.8	0.15472
348	0.15281
347.2	0.15752
346.4	0.1573
345.6	0.15477
344.8	0.15306
344	0.15801
343.2	0.15509
342.4	0.15023
341.6	0.15227
340.8	0.1483
340	0.15383
339.2	0.15175
338.4	0.14649
337.6	0.14877
336.8	0.14909
336	0.15199
335.2	0.14741
334.4	0.14694
333.6	0.14672
332.8	0.14966
332	0.14751
331.2	0.1452
330.4	0.14196
329.6	0.14228
328.8	0.14297
328	0.148
327.2	0.14731
326.4	0.1484
325.6	0.14937
324.8	0.15118
324	0.14999
323.2	0.15502
322.4	0.1538
321.6	0.16124
320.8	0.16384
320	0.16584
319.2	0.16414
318.4	0.16594
317.6	0.16731
316.8	0.16649
316	0.17211
315.2	0.16537
314.4	0.16931
313.6	0.16872
312.8	0.16907
312	0.16929
311.2	0.16974
310.4	0.16426
309.6	0.15997
308.8	0.15685
308	0.1429
307.2	0.13658
306.4	0.13658
305.6	0.1317
304.8	0.1228
304	0.11894
303.2	0.11336
302.4	0.1037
301.6	0.1012
300.8	0.09589
300	0.09069
299.2	0.08415
298.4	0.08754
297.6	0.08556
296.8	0.08725
296	0.08744
295.2	0.09503
294.4	0.10142
293.6	0.10967
292.8	0.11693
292	0.13269
291.2	0.14565
290.4	0.15497
289.6	0.15132
288.8	0.15417
288	0.16193
287.2	0.18455
286.4	0.23309
285.6	0.34291
284.8	0.73046
284	1
283.2	0.30468
282.4	0.0838
281.6	0.04958
280.8	0.03687
280	0.02921
279.2	0.02329
278.4	0.01903
277.6	0.01715
276.8	0.01484
276	0.01306
275.2	0.01172
274.4	0.0115
273.6	0.01048
272.8	0.01113
272	0.01083
271.2	0.01021
270.4	0.01085
269.6	0.0112
268.8	0.01033
268	0.00984
267.2	0.01046
266.4	0.01083
265.6	0.01065
264.8	0.01085
264	0.00939
263.2	0.0108
262.4	0.00939
261.6	0.00912
260.8	0.01105
260	0.00895
259.2	0.01051
258.4	0.01038
257.6	0.00981
256.8	0.00914
256	0.01068
255.2	0.00956
254.4	0.00937
253.6	0.01048
252.8	0.00914
252	0.01065
251.2	0.00887
250.4	0.01108
249.6	0.00971
248.8	0.00897
248	0.00862
247.2	0.01046
246.4	0.01004
245.6	0.00927
244.8	0.01053
244	0.00932
243.2	0.00999
242.4	0.00892
241.6	0.00907
240.8	0.01093
240	0.00969
239.2	0.00927
238.4	0.00976
237.6	0.01051
236.8	0.00971
236	0.00996
235.2	0.01011
234.4	0.00949
233.6	0.01051
232.8	0.01006
232	0.00999
231.2	0.01048
230.4	0.01056
229.6	0.0108
228.8	0.00969
228	0.01053
227.2	0.01028
226.4	0.01031
225.6	0.0107
224.8	0.01083
224	0.01001
223.2	0.00914
222.4	0.01001
221.6	0.01061
220.8	0.01026
220	0.00969
219.2	0.01031
218.4	0.00949
217.6	0.01004
216.8	0.01083
216	0.01004
215.2	0.01023
214.4	0.01056
213.6	0.00991
212.8	0.00932
212	0.00964
211.2	0.00971
210.4	0.01006
209.6	0.01053
208.8	0.01046
208	0.00989
207.2	0.00939
206.4	0.01028
205.6	0.00942
204.8	0.00902
204	0.00979
203.2	0.01073
202.4	0.00909
201.6	0.01105
200.8	0.00961
200	0.01001
199.2	0.01006
198.4	0.01048
197.6	0.00956
196.8	0.01212
196	0.01125
195.2	0.01013
194.4	0.01026
193.6	0.00942
192.8	0.00991
192	0.00952
191.2	0.01008
190.4	0.01058
189.6	0.01083
188.8	0.00979
188	0.01073
187.2	0.00996
186.4	0.01051
185.6	0.01043
184.8	0.00895
184	0.00969
183.2	0.00989
182.4	0.01043
181.6	0.01004
180.8	0.00956
180	0.01065
179.2	0.00991
178.4	0.00996
177.6	0.01026
176.8	0.01018
176	0.01013
175.2	0.00979
174.4	0.00971
173.6	0.01016
172.8	0.00956
172	0.00979
171.2	0.01013
170.4	0.0112
169.6	0.00981
168.8	0.00961
168	0.00922
167.2	0.01021
166.4	0.00999
165.6	0.01078
164.8	0.01038
164	0.00989
163.2	0.01058
162.4	0.00979
161.6	0.01001
160.8	0.01008
160	0.00907
159.2	0.00932
158.4	0.00976
157.6	0.01018
156.8	0.01053
156	0.00912
155.2	0.01172
154.4	0.01271
153.6	0.01326
152.8	0.0142
152	0.01316
151.2	0.01142
150.4	0.01013
149.6	0.00964
148.8	0.01033
148	0.00961
147.2	0.00914
146.4	0.00929
145.6	0.00907
144.8	0.00862
144	0.00947
143.2	0.00959
142.4	0.00902
141.6	0.00857
140.8	0.00847
140	0.00942
139.2	0.00842
138.4	0.00971
137.6	0.00899
136.8	0.00994
136	0.00914
135.2	0.00924
134.4	0.00981
133.6	0.00976
132.8	0.00976
132	0.00882
131.2	0.0088
130.4	0.00969
129.6	0.0087
128.8	0.00986
128	0.00991
127.2	0.00852
126.4	0.00897
125.6	0.00991
124.8	0.00956
124	0.00994
123.2	0.01001
122.4	0.00991
121.6	0.00969
120.8	0.00971
120	0.00971
119.2	0.00929
118.4	0.00875
117.6	0.00892
116.8	0.00847
116	0.00872
115.2	0.00838
114.4	0.00895
113.6	0.00726
112.8	0.00731
112	0.00783
111.2	0.00865
110.4	0.00907
109.6	0.00813
108.8	0.00885
108	0.00855
107.2	0.00857
106.4	0.00885
105.6	0.00895
104.8	0.00842
104	0.00999
103.2	0.01167
102.4	0.0145
101.6	0.01254
100.8	0.01142
100	0.00971
99.2	0.00855
98.4	0.00838
97.6	0.00788
96.8	0.00887
96	0.00741
95.2	0.00823
94.4	0.00847
93.6	0.00803
92.8	0.00776
92	0.00689
91.2	0.00855
90.4	0.00818
89.6	0.0079
88.8	0.00934
88	0.00862
87.2	0.00825
86.4	0.00815
85.6	0.00642
84.8	0.00738
84	0.00701
83.2	0.00572
82.4	0.00743
81.6	0.00761
80.8	0.00681
80	0.00892
79.2	0.0079
78.4	0.0087
77.6	0.00952
76.8	0.00944
76	0.01056
75.2	0.01075
74.4	0.00914
73.6	0.00793
72.8	0.0084
72	0.00808
71.2	0.00813
70.4	0.00746
69.6	0.00714
68.8	0.00724
68	0.00706
67.2	0.00649
66.4	0.00558
65.6	0.00669
64.8	0.00597
64	0.00639
63.2	0.00622
62.4	0.00714
61.6	0.00652
60.8	0.00612
60	0.00706
59.2	0.00535
58.4	0.00639
57.6	0.00684
56.8	0.00634
56	0.00694
55.2	0.00686
54.4	0.00704
53.6	0.00659
52.8	0.00733
52	0.00724
51.2	0.00644
50.4	0.00684
49.6	0.00696
48.8	0.00706
48	0.00738
47.2	0.00686
46.4	0.00724
45.6	0.00724
44.8	0.00709
44	0.00746
43.2	0.00696
42.4	0.00649
41.6	0.00689
40.8	0.00664
40	0.00644
39.2	0.00619
38.4	0.00582
37.6	0.00619
36.8	0.00701
36	0.00575
35.2	0.00647
34.4	0.006
33.6	0.0054
32.8	0.00441
32	0.00518
31.2	0.00538
30.4	0.00562
29.6	0.00642
28.8	0.0053
28	0.0059
27.2	0.00617
26.4	0.00632
25.6	0.00669
24.8	0.00793
24	0.00828
23.2	0.00842
22.4	0.00795
21.6	0.00996
20.8	0.0107
20	0.01085
19.2	0.01028
18.4	0.01013
17.6	0.0111
16.8	0.01132
16	0.00991
15.2	0.00984
14.4	0.0088
13.6	0.00785
12.8	0.00872
12	0.00726
11.2	0.00637
10.4	0.00652
9.6	0.00634
8.8	0.00592
8	0.00362
7.2	0.00429
6.4	0.00377
5.6	0.00275
4.8	0.00206
4	0.00268
3.2	0.00287
2.4	0.00139
1.6	0.00112
0.8	0.000396462
0	0

## Sheet: Figure 3a
ELV-WP-FG		Commercial Graphene
Graphene loading	UV-Vis determined concentration	Graphene loading	UV-Vis deteremined concentration
1	0.11212	1	0.10303
2	0.15152	2	0.11515
3	0.34242	3	0.17273

## Sheet: Figure 3b
Control	0.0001	0.00025	0.0005	0.001
Youngs Modulus (MPa)
0.1338	0.13025	0.17197	0.13701	0.19736
0.12047	0.17552	0.14369	0.18014	0.1892
0.12641	0.15185	0.14333	0.17506	0.21709
0.1342	0.15507	0.21103	0.1718	0.17153
0.14373	0.17536	0.17675	0.15422	0.18288
0.1414	0.15752	0.19044	0.15294	0.23101

## Sheet: Figure 3c
Control	0.0001	0.00025	0.0005	0.001
Compressive force deflection at 50%, (bar)
0.04068	0.04888	0.05045	0.05162	0.05043
0.04096	0.0512	0.04624	0.04171	0.0477
0.04179	0.04893	0.04579	0.04676	0.05025
0.04113	0.04794	0.04721	0.04336	0.04515
0.04104	0.04505	0.04678	0.04596	0.04639
0.04247	0.04817	0.04585	0.0493	0.05098
0.04307	0.04488	0.05045	0.04581	0.04347

## Sheet: Figure 3d
	Control	0.0001	0.00025	0.0005	0.001
Frequency (Hz)	Plane Wave Adsorpstion Coeff	Plane Wave Adsorpstion Coeff	Plane Wave Adsorpstion Coeff	Plane Wave Adsorpstion Coeff	Plane Wave Adsorpstion Coeff
50	0.03981	0.02614	0.06266	0.08696	0.07042
63.5	0.17955	0.08407	0.16885	0.15108	0.17151
80	0.08112	0.04422	0.09718	0.10377	0.10509
100	0.13482	0.07538	0.14386	0.14129	0.14654
125	0.11864	0.06804	0.11249	0.127	0.13545
160	0.12249	0.08177	0.13002	0.13821	0.16799
200	0.14887	0.10985	0.15507	0.16424	0.19256
250	0.16058	0.13173	0.1704	0.18251	0.20147
315	0.18188	0.16698	0.19407	0.20957	0.22386
400	0.23466	0.23034	0.24175	0.27122	0.28728
500	0.43698	0.48266	0.49346	0.49574	0.48705
630	0.62769	0.69581	0.67992	0.68796	0.63483
800	0.82483	0.88372	0.86453	0.84616	0.8099
1000	0.79782	0.8367	0.8229	0.8112	0.80997
1250	0.81317	0.8335	0.8034	0.81425	0.77866
1600	0.8844	0.80865	0.78893	0.80527	0.77005
2000	0.82812	0.70942	0.67463	0.67715	0.68594
2500	0.85641	0.76338	0.68542	0.66535	0.68747
3150	0.9487	0.93637	0.87255	0.9037	0.91181
4000	0.94456	0.83128	0.81885	0.84847	0.84483
5000	0.95004	0.8225	0.75805	0.7468	0.74282

## Sheet: Figure 4a
control		0.01		0.025		0.05		0.1
Heat flow	Temp (C)	Heat flow	Temp (C)	Heat flow	Temp (C)	Heat flow	Temp (C)	Heat flow	Temp (C)
-89.26	-0.079	-89.91	0.018	-89.98	--	-88.23	0.006	-89.96	0.011
-89.24	-0.08	-89.91	0.019	-89.98	--	-88.21	0.005	-89.96	0.012
-89.23	-0.081	-89.91	0.02	-89.98	--	-88.2	0.003	-89.95	0.014
-89.22	-0.082	-89.9	0.02	-89.98	--	-88.18	0.002	-89.95	0.017
-89.21	-0.082	-89.9	0.021	-89.98	--	-88.17	0.001	-89.95	0.02
-89.19	-0.082	-89.89	0.022	-89.98	--	-88.15	0	-89.95	0.022
-89.18	-0.083	-89.89	0.022	-89.98	--	-88.14	-0.002	-89.94	0.025
-89.17	-0.084	-89.88	0.023	-89.98	--	-88.12	-0.003	-89.94	0.027
-89.15	-0.084	-89.88	0.024	-89.98	--	-88.11	-0.004	-89.94	0.03
-89.14	-0.085	-89.87	0.024	-89.98	--	-88.09	-0.004	-89.93	0.032
-89.13	-0.086	-89.86	0.024	-89.98	--	-88.08	-0.004	-89.93	0.033
-89.11	-0.088	-89.86	0.025	-89.98	--	-88.06	-0.004	-89.93	0.035
-89.1	-0.089	-89.85	0.025	-89.98	--	-88.05	-0.005	-89.92	0.037
-89.09	-0.09	-89.84	0.025	-89.98	--	-88.03	-0.006	-89.92	0.04
-89.07	-0.091	-89.84	0.025	-89.98	--	-88.02	-0.007	-89.91	0.042
-89.06	-0.092	-89.83	0.025	-89.98	--	-88	-0.009	-89.91	0.044
-89.05	-0.093	-89.82	0.025	-89.98	--	-87.98	-0.01	-89.9	0.047
-89.03	-0.093	-89.81	0.025	-89.98	--	-87.97	-0.012	-89.9	0.049
-89.02	-0.095	-89.81	0.025	-89.98	--	-87.95	-0.013	-89.89	0.051
-89	-0.095	-89.8	0.025	-89.97	--	-87.94	-0.015	-89.89	0.054
-88.99	-0.096	-89.79	0.025	-89.97	--	-87.92	-0.016	-89.88	0.057
-88.98	-0.096	-89.78	0.025	-89.97	--	-87.91	-0.017	-89.88	0.059
-88.96	-0.096	-89.77	0.025	-89.97	--	-87.89	-0.018	-89.87	0.062
-88.95	-0.097	-89.76	0.025	-89.97	--	-87.88	-0.018	-89.86	0.064
-88.94	-0.098	-89.75	0.025	-89.97	--	-87.86	-0.019	-89.86	0.066
-88.92	-0.099	-89.75	0.025	-89.97	--	-87.85	-0.02	-89.85	0.068
-88.91	-0.099	-89.74	0.025	-89.97	--	-87.83	-0.021	-89.84	0.07
-88.89	-0.099	-89.73	0.025	-89.97	--	-87.82	-0.022	-89.83	0.072
-88.88	-0.099	-89.72	0.025	-89.96	--	-87.8	-0.022	-89.83	0.074
-88.86	-0.1	-89.71	0.025	-89.96	--	-87.78	-0.023	-89.82	0.075
-88.85	-0.101	-89.7	0.024	-89.96	--	-87.77	-0.024	-89.81	0.077
-88.84	-0.102	-89.69	0.024	-89.96	--	-87.75	-0.025	-89.8	0.079
-88.82	-0.102	-89.68	0.023	-89.96	--	-87.74	-0.025	-89.79	0.081
-88.81	-0.103	-89.67	0.022	-89.96	--	-87.72	-0.026	-89.79	0.082
-88.79	-0.103	-89.66	0.02	-89.95	--	-87.71	-0.026	-89.78	0.084
-88.78	-0.104	-89.65	0.019	-89.95	--	-87.69	-0.026	-89.77	0.085
-88.76	-0.105	-89.63	0.017	-89.95	--	-87.67	-0.027	-89.76	0.086
-88.75	-0.105	-89.63	0.015	-89.94	--	-87.66	-0.028	-89.75	0.087
-88.74	-0.106	-89.62	0.013	-89.94	--	-87.65	-0.029	-89.74	0.089
-88.72	-0.108	-89.61	0.012	-89.94	--	-87.63	-0.03	-89.73	0.09
-88.71	-0.109	-89.59	0.01	-89.93	--	-87.61	-0.031	-89.72	0.09
-88.69	-0.11	-89.58	0.008	-89.93	--	-87.6	-0.032	-89.71	0.091
-88.68	-0.11	-89.57	0.006	-89.93	--	-87.58	-0.033	-89.7	0.091
-88.66	-0.111	-89.56	0.004	-89.92	--	-87.57	-0.034	-89.69	0.091
-88.65	-0.112	-89.55	0.002	-89.92	--	-87.55	-0.035	-89.68	0.091
-88.63	-0.112	-89.54	-0.001	-89.92	--	-87.53	-0.035	-89.67	0.091
-88.62	-0.112	-89.52	-0.003	-89.91	0.25	-87.52	-0.035	-89.66	0.091
-88.6	-0.113	-89.51	-0.005	-89.9	--	-87.5	-0.036	-89.65	0.091
-88.59	-0.113	-89.5	-0.006	-89.9	--	-87.49	-0.037	-89.64	0.091
-88.57	-0.113	-89.49	-0.007	-89.89	--	-87.47	-0.037	-89.63	0.091
-88.56	-0.114	-89.48	-0.009	-89.89	--	-87.46	-0.038	-89.62	0.091
-88.54	-0.115	-89.46	-0.01	-89.88	--	-87.44	-0.038	-89.6	0.09
-88.53	-0.115	-89.45	-0.012	-89.88	--	-87.42	-0.038	-89.59	0.09
-88.51	-0.115	-89.44	-0.013	-89.87	0.25	-87.41	-0.039	-89.58	0.089
-88.5	-0.115	-89.43	-0.015	-89.86	--	-87.39	-0.039	-89.57	0.089
-88.48	-0.115	-89.42	-0.017	-89.86	--	-87.38	-0.04	-89.56	0.088
-88.47	-0.116	-89.4	-0.018	-89.85	0.2	-87.36	-0.04	-89.55	0.087
-88.45	-0.116	-89.39	-0.02	-89.84	--	-87.35	-0.04	-89.54	0.085
-88.44	-0.117	-89.38	-0.022	-89.84	--	-87.33	-0.041	-89.52	0.085
-88.42	-0.118	-89.37	-0.024	-89.83	0.2	-87.31	-0.041	-89.51	0.083
-88.41	-0.12	-89.35	-0.026	-89.82	0.15	-87.3	-0.042	-89.5	0.082
-88.39	-0.121	-89.34	-0.027	-89.81	0.15	-87.28	-0.044	-89.49	0.081
-88.38	-0.122	-89.33	-0.028	-89.8	--	-87.27	-0.045	-89.48	0.08
-88.36	-0.122	-89.32	-0.029	-89.8	--	-87.25	-0.045	-89.46	0.079
-88.35	-0.122	-89.3	-0.031	-89.79	0.1	-87.23	-0.046	-89.45	0.077
-88.33	-0.122	-89.29	-0.033	-89.78	0.1	-87.22	-0.047	-89.44	0.075
-88.32	-0.122	-89.28	-0.035	-89.77	0.15	-87.2	-0.047	-89.43	0.073
-88.3	-0.122	-89.27	-0.036	-89.76	0.15	-87.18	-0.047	-89.42	0.071
-88.29	-0.122	-89.25	-0.038	-89.75	--	-87.17	-0.047	-89.4	0.068
-88.27	-0.122	-89.24	-0.039	-89.75	--	-87.15	-0.047	-89.39	0.065
-88.26	-0.123	-89.23	-0.041	-89.73	--	-87.14	-0.048	-89.38	0.062
-88.24	-0.123	-89.21	-0.043	-89.73	--	-87.12	-0.048	-89.36	0.06
-88.22	-0.124	-89.2	-0.044	-89.72	0.01	-87.1	-0.049	-89.35	0.057
-88.21	-0.125	-89.19	-0.045	-89.71	0.01	-87.09	-0.049	-89.34	0.055
-88.19	-0.126	-89.18	-0.046	-89.7	0.01	-87.07	-0.05	-89.33	0.053
-88.18	-0.127	-89.16	-0.047	-89.69	0.01	-87.06	-0.051	-89.31	0.051
-88.16	-0.128	-89.15	-0.049	-89.68	0.01	-87.04	-0.052	-89.3	0.049
-88.15	-0.129	-89.14	-0.05	-89.67	0.01	-87.03	-0.053	-89.29	0.048
-88.13	-0.129	-89.12	-0.051	-89.66	0.01	-87.01	-0.053	-89.28	0.047
-88.12	-0.129	-89.11	-0.052	-89.64	0.01	-86.99	-0.053	-89.26	0.045
-88.1	-0.13	-89.1	-0.052	-89.63	0.01	-86.98	-0.053	-89.25	0.044
-88.09	-0.13	-89.08	-0.053	-89.62	0.01	-86.96	-0.053	-89.24	0.042
-88.07	-0.13	-89.07	-0.054	-89.61	0.01	-86.95	-0.053	-89.22	0.039
-88.06	-0.13	-89.06	-0.055	-89.6	0.01	-86.93	-0.053	-89.21	0.036
-88.04	-0.13	-89.04	-0.055	-89.59	0.01	-86.91	-0.054	-89.2	0.034
-88.02	-0.13	-89.03	-0.056	-89.58	0.01	-86.9	-0.054	-89.19	0.032
-88.01	-0.13	-89.02	-0.058	-89.57	0.01	-86.88	-0.054	-89.17	0.03
-87.99	-0.13	-89	-0.059	-89.55	0.01	-86.87	-0.055	-89.16	0.028
-87.98	-0.13	-88.99	-0.06	-89.54	0.01	-86.85	-0.056	-89.15	0.027
-87.96	-0.131	-88.97	-0.061	-89.53	0.01	-86.83	-0.056	-89.13	0.025
-87.95	-0.131	-88.96	-0.063	-89.52	0.01	-86.82	-0.057	-89.12	0.024
-87.93	-0.132	-88.94	-0.064	-89.51	0.01	-86.8	-0.058	-89.11	0.023
-87.92	-0.132	-88.93	-0.065	-89.49	0.01	-86.79	-0.058	-89.09	0.022
-87.9	-0.132	-88.92	-0.066	-89.48	0.01	-86.77	-0.059	-89.08	0.02
-87.88	-0.133	-88.9	-0.067	-89.47	0.01	-86.75	-0.059	-89.07	0.018
-87.87	-0.133	-88.89	-0.067	-89.46	0.01	-86.74	-0.06	-89.05	0.016
-87.85	-0.134	-88.88	-0.067	-89.45	0.01	-86.72	-0.061	-89.04	0.015
-87.84	-0.134	-88.86	-0.068	-89.43	0.01	-86.71	-0.061	-89.03	0.013
-87.82	-0.135	-88.85	-0.069	-89.42	0.01	-86.69	-0.062	-89.01	0.012
-87.8	-0.135	-88.83	-0.07	-89.41	0.01	-86.67	-0.062	-89	0.01
-87.79	-0.135	-88.82	-0.071	-89.4	0.011	-86.66	-0.062	-88.99	0.009
-87.77	-0.136	-88.81	-0.072	-89.39	0.011	-86.64	-0.062	-88.97	0.007
-87.76	-0.136	-88.79	-0.073	-89.37	0.013	-86.62	-0.063	-88.96	0.005
-87.74	-0.136	-88.78	-0.074	-89.36	0.015	-86.61	-0.063	-88.94	0.003
-87.73	-0.137	-88.76	-0.076	-89.35	0.018	-86.59	-0.063	-88.93	0.002
-87.71	-0.137	-88.75	-0.077	-89.33	0.021	-86.58	-0.064	-88.92	0.001
-87.69	-0.137	-88.73	-0.078	-89.32	0.024	-86.56	-0.064	-88.9	0.001
-87.68	-0.137	-88.72	-0.077	-89.31	0.027	-86.54	-0.064	-88.89	-0.001
-87.66	-0.138	-88.71	-0.078	-89.3	0.03	-86.53	-0.064	-88.88	-0.001
-87.65	-0.138	-88.69	-0.079	-89.28	0.032	-86.51	-0.064	-88.86	-0.002
-87.63	-0.138	-88.68	-0.079	-89.27	0.034	-86.5	-0.064	-88.85	-0.002
-87.61	-0.138	-88.66	-0.08	-89.26	0.036	-86.48	-0.065	-88.83	-0.002
-87.6	-0.138	-88.65	-0.08	-89.25	0.038	-86.46	-0.065	-88.82	-0.004
-87.58	-0.138	-88.63	-0.081	-89.23	0.041	-86.45	-0.065	-88.81	-0.005
-87.57	-0.138	-88.62	-0.082	-89.22	0.043	-86.43	-0.065	-88.79	-0.007
-87.55	-0.138	-88.6	-0.084	-89.21	0.045	-86.41	-0.065	-88.78	-0.008
-87.53	-0.138	-88.59	-0.085	-89.19	0.048	-86.4	-0.065	-88.76	-0.01
-87.52	-0.138	-88.57	-0.085	-89.18	0.05	-86.38	-0.066	-88.75	-0.011
-87.5	-0.138	-88.56	-0.085	-89.17	0.053	-86.36	-0.066	-88.74	-0.012
-87.49	-0.138	-88.54	-0.085	-89.15	0.055	-86.35	-0.066	-88.72	-0.014
-87.47	-0.139	-88.53	-0.085	-89.14	0.058	-86.33	-0.067	-88.71	-0.014
-87.45	-0.139	-88.52	-0.087	-89.13	0.06	-86.32	-0.067	-88.69	-0.015
-87.44	-0.139	-88.5	-0.088	-89.12	0.062	-86.3	-0.067	-88.68	-0.016
-87.42	-0.139	-88.48	-0.089	-89.1	0.064	-86.29	-0.068	-88.67	-0.016
-87.41	-0.139	-88.47	-0.09	-89.09	0.067	-86.27	-0.068	-88.65	-0.017
-87.39	-0.14	-88.46	-0.091	-89.08	0.069	-86.25	-0.068	-88.64	-0.017
-87.37	-0.14	-88.44	-0.092	-89.06	0.072	-86.24	-0.069	-88.62	-0.018
-87.36	-0.14	-88.43	-0.093	-89.05	0.073	-86.22	-0.069	-88.61	-0.019
-87.34	-0.14	-88.41	-0.093	-89.03	0.076	-86.2	-0.07	-88.59	-0.02
-87.33	-0.14	-88.39	-0.093	-89.02	0.077	-86.19	-0.07	-88.58	-0.021
-87.31	-0.14	-88.38	-0.093	-89.01	0.079	-86.17	-0.07	-88.56	-0.022
-87.29	-0.141	-88.37	-0.093	-88.99	0.081	-86.15	-0.07	-88.55	-0.023
-87.28	-0.141	-88.35	-0.094	-88.98	0.083	-86.14	-0.07	-88.53	-0.024
-87.26	-0.141	-88.33	-0.095	-88.97	0.084	-86.12	-0.07	-88.52	-0.025
-87.25	-0.141	-88.32	-0.096	-88.95	0.086	-86.11	-0.07	-88.5	-0.026
-87.23	-0.142	-88.3	-0.096	-88.94	0.088	-86.09	-0.071	-88.49	-0.027
-87.21	-0.142	-88.29	-0.097	-88.92	0.089	-86.07	-0.071	-88.47	-0.028
-87.2	-0.142	-88.27	-0.098	-88.91	0.09	-86.06	-0.071	-88.46	-0.029
-87.18	-0.142	-88.26	-0.099	-88.9	0.091	-86.04	-0.071	-88.44	-0.03
-87.16	-0.142	-88.24	-0.1	-88.88	0.093	-86.02	-0.071	-88.43	-0.031
-87.15	-0.142	-88.23	-0.1	-88.87	0.094	-86.01	-0.071	-88.41	-0.032
-87.13	-0.142	-88.21	-0.101	-88.85	0.095	-85.99	-0.072	-88.4	-0.034
-87.12	-0.142	-88.2	-0.101	-88.84	0.096	-85.97	-0.072	-88.38	-0.034
-87.1	-0.143	-88.18	-0.102	-88.83	0.096	-85.96	-0.072	-88.37	-0.035
-87.08	-0.143	-88.17	-0.102	-88.81	0.097	-85.94	-0.073	-88.35	-0.035
-87.07	-0.143	-88.15	-0.102	-88.8	0.098	-85.93	-0.073	-88.34	-0.036
-87.05	-0.143	-88.13	-0.103	-88.78	0.098	-85.91	-0.073	-88.32	-0.037
-87.04	-0.143	-88.12	-0.104	-88.77	0.097	-85.89	-0.074	-88.31	-0.037
-87.02	-0.143	-88.1	-0.104	-88.76	0.097	-85.88	-0.074	-88.29	-0.038
-87	-0.143	-88.09	-0.104	-88.74	0.097	-85.86	-0.074	-88.28	-0.039
-86.99	-0.143	-88.07	-0.105	-88.73	0.096	-85.84	-0.074	-88.26	-0.04
-86.97	-0.144	-88.06	-0.105	-88.71	0.095	-85.83	-0.074	-88.25	-0.041
-86.95	-0.144	-88.04	-0.106	-88.7	0.095	-85.81	-0.074	-88.23	-0.042
-86.94	-0.144	-88.03	-0.107	-88.68	0.095	-85.8	-0.074	-88.22	-0.043
-86.92	-0.144	-88.01	-0.107	-88.67	0.094	-85.78	-0.074	-88.2	-0.044
-86.91	-0.144	-87.99	-0.108	-88.65	0.093	-85.76	-0.074	-88.19	-0.044
-86.89	-0.144	-87.98	-0.108	-88.64	0.093	-85.75	-0.074	-88.17	-0.045
-86.87	-0.145	-87.97	-0.109	-88.62	0.092	-85.73	-0.074	-88.16	-0.046
-86.86	-0.145	-87.95	-0.11	-88.61	0.091	-85.71	-0.074	-88.14	-0.047
-86.84	-0.145	-87.93	-0.11	-88.6	0.09	-85.7	-0.074	-88.13	-0.048
-86.83	-0.145	-87.92	-0.11	-88.58	0.088	-85.68	-0.074	-88.11	-0.049
-86.81	-0.145	-87.9	-0.111	-88.57	0.087	-85.66	-0.075	-88.1	-0.05
-86.79	-0.146	-87.89	-0.111	-88.55	0.086	-85.65	-0.075	-88.08	-0.051
-86.78	-0.146	-87.87	-0.112	-88.54	0.085	-85.63	-0.075	-88.06	-0.051
-86.76	-0.146	-87.86	-0.112	-88.52	0.084	-85.61	-0.075	-88.05	-0.052
-86.74	-0.146	-87.84	-0.112	-88.51	0.082	-85.6	-0.076	-88.03	-0.053
-86.73	-0.146	-87.82	-0.113	-88.49	0.08	-85.58	-0.076	-88.02	-0.053
-86.71	-0.146	-87.81	-0.113	-88.48	0.079	-85.57	-0.077	-88	-0.054
-86.69	-0.146	-87.79	-0.114	-88.46	0.076	-85.55	-0.078	-87.99	-0.055
-86.68	-0.146	-87.78	-0.114	-88.45	0.074	-85.53	-0.079	-87.97	-0.056
-86.66	-0.146	-87.76	-0.114	-88.43	0.072	-85.52	-0.08	-87.96	-0.057
-86.65	-0.146	-87.74	-0.115	-88.42	0.07	-85.5	-0.08	-87.94	-0.058
-86.63	-0.146	-87.73	-0.115	-88.4	0.067	-85.48	-0.08	-87.93	-0.059
-86.61	-0.146	-87.71	-0.115	-88.39	0.065	-85.47	-0.08	-87.91	-0.06
-86.6	-0.147	-87.7	-0.115	-88.37	0.063	-85.45	-0.08	-87.89	-0.06
-86.58	-0.147	-87.68	-0.116	-88.36	0.06	-85.43	-0.08	-87.88	-0.06
-86.56	-0.147	-87.67	-0.116	-88.34	0.059	-85.42	-0.08	-87.86	-0.061
-86.55	-0.147	-87.65	-0.116	-88.32	0.057	-85.4	-0.08	-87.85	-0.061
-86.53	-0.147	-87.63	-0.116	-88.31	0.055	-85.39	-0.08	-87.83	-0.061
-86.52	-0.147	-87.62	-0.117	-88.3	0.053	-85.37	-0.08	-87.82	-0.061
-86.5	-0.147	-87.6	-0.118	-88.28	0.05	-85.35	-0.08	-87.8	-0.062
-86.48	-0.147	-87.59	-0.118	-88.27	0.048	-85.34	-0.08	-87.79	-0.062
-86.47	-0.148	-87.57	-0.12	-88.25	0.046	-85.32	-0.08	-87.77	-0.063
-86.45	-0.148	-87.56	-0.12	-88.24	0.044	-85.3	-0.08	-87.75	-0.063
-86.43	-0.148	-87.54	-0.121	-88.22	0.042	-85.29	-0.08	-87.74	-0.064
-86.42	-0.148	-87.52	-0.122	-88.21	0.04	-85.27	-0.081	-87.72	-0.065
-86.4	-0.148	-87.51	-0.122	-88.19	0.038	-85.25	-0.081	-87.71	-0.065
-86.38	-0.148	-87.49	-0.122	-88.17	0.036	-85.24	-0.081	-87.69	-0.067
-86.37	-0.148	-87.48	-0.122	-88.16	0.035	-85.22	-0.081	-87.68	-0.068
-86.35	-0.148	-87.46	-0.122	-88.14	0.033	-85.2	-0.081	-87.66	-0.068
-86.33	-0.148	-87.44	-0.122	-88.13	0.031	-85.19	-0.082	-87.64	-0.067
-86.32	-0.148	-87.43	-0.123	-88.11	0.03	-85.17	-0.082	-87.63	-0.068
-86.3	-0.148	-87.41	-0.123	-88.1	0.028	-85.15	-0.082	-87.61	-0.069
-86.29	-0.148	-87.39	-0.123	-88.08	0.027	-85.14	-0.082	-87.6	-0.07
-86.27	-0.148	-87.38	-0.123	-88.07	0.025	-85.12	-0.082	-87.58	-0.07
-86.25	-0.149	-87.36	-0.123	-88.05	0.024	-85.1	-0.082	-87.57	-0.071
-86.24	-0.149	-87.35	-0.124	-88.03	0.022	-85.09	-0.082	-87.55	-0.071
-86.22	-0.149	-87.33	-0.124	-88.02	0.021	-85.07	-0.082	-87.53	-0.072
-86.2	-0.149	-87.32	-0.124	-88	0.019	-85.06	-0.082	-87.52	-0.072
-86.19	-0.149	-87.3	-0.124	-87.99	0.018	-85.04	-0.082	-87.5	-0.073
-86.17	-0.149	-87.28	-0.125	-87.97	0.017	-85.02	-0.082	-87.49	-0.073
-86.15	-0.149	-87.27	-0.125	-87.96	0.016	-85.01	-0.082	-87.47	-0.073
-86.14	-0.149	-87.25	-0.125	-87.94	0.015	-84.99	-0.082	-87.45	-0.073
-86.12	-0.149	-87.23	-0.125	-87.93	0.014	-84.97	-0.082	-87.44	-0.073
-86.1	-0.149	-87.22	-0.125	-87.91	0.013	-84.96	-0.082	-87.42	-0.074
-86.09	-0.149	-87.2	-0.126	-87.89	0.011	-84.94	-0.082	-87.41	-0.074
-86.07	-0.149	-87.19	-0.126	-87.88	0.01	-84.92	-0.083	-87.39	-0.074
-86.06	-0.149	-87.17	-0.126	-87.86	0.009	-84.91	-0.083	-87.38	-0.074
-86.04	-0.149	-87.16	-0.126	-87.85	0.008	-84.89	-0.083	-87.36	-0.074
-86.02	-0.149	-87.14	-0.127	-87.83	0.007	-84.88	-0.083	-87.34	-0.075
-86.01	-0.149	-87.12	-0.127	-87.82	0.006	-84.86	-0.083	-87.33	-0.075
-85.99	-0.149	-87.11	-0.127	-87.8	0.006	-84.84	-0.083	-87.31	-0.076
-85.97	-0.149	-87.09	-0.127	-87.78	0.005	-84.82	-0.083	-87.3	-0.077
-85.96	-0.15	-87.07	-0.128	-87.77	0.004	-84.81	-0.083	-87.28	-0.078
-85.94	-0.15	-87.06	-0.128	-87.75	0.003	-84.79	-0.083	-87.26	-0.078
-85.92	-0.15	-87.04	-0.128	-87.74	0.001	-84.78	-0.083	-87.25	-0.079
-85.91	-0.15	-87.03	-0.128	-87.72	0	-84.76	-0.083	-87.23	-0.079
-85.89	-0.15	-87.01	-0.129	-87.71	-0.002	-84.74	-0.083	-87.22	-0.08
-85.87	-0.15	-86.99	-0.129	-87.69	-0.003	-84.73	-0.083	-87.2	-0.08
-85.86	-0.15	-86.98	-0.129	-87.68	-0.004	-84.71	-0.083	-87.19	-0.08
-85.84	-0.15	-86.96	-0.13	-87.66	-0.004	-84.69	-0.083	-87.17	-0.081
-85.83	-0.15	-86.94	-0.13	-87.64	-0.005	-84.68	-0.083	-87.15	-0.081
-85.81	-0.15	-86.93	-0.13	-87.63	-0.006	-84.66	-0.084	-87.14	-0.081
-85.79	-0.15	-86.91	-0.13	-87.61	-0.006	-84.64	-0.084	-87.12	-0.082
-85.78	-0.15	-86.9	-0.131	-87.6	-0.006	-84.63	-0.084	-87.11	-0.082
-85.76	-0.15	-86.88	-0.131	-87.58	-0.007	-84.61	-0.084	-87.09	-0.082
-85.74	-0.15	-86.86	-0.131	-87.56	-0.007	-84.6	-0.084	-87.07	-0.082
-85.73	-0.15	-86.85	-0.131	-87.55	-0.009	-84.58	-0.084	-87.06	-0.082
-85.71	-0.15	-86.83	-0.131	-87.53	-0.01	-84.56	-0.084	-87.04	-0.082
-85.69	-0.15	-86.82	-0.131	-87.52	-0.011	-84.55	-0.084	-87.02	-0.083
-85.68	-0.15	-86.8	-0.131	-87.5	-0.011	-84.53	-0.084	-87.01	-0.083
-85.66	-0.151	-86.78	-0.131	-87.48	-0.012	-84.51	-0.084	-86.99	-0.083
-85.64	-0.151	-86.77	-0.131	-87.47	-0.014	-84.5	-0.084	-86.98	-0.084
-85.63	-0.151	-86.75	-0.131	-87.45	-0.015	-84.48	-0.084	-86.96	-0.084
-85.61	-0.151	-86.73	-0.131	-87.44	-0.015	-84.46	-0.084	-86.94	-0.084
-85.59	-0.151	-86.72	-0.132	-87.42	-0.016	-84.45	-0.084	-86.93	-0.085
-85.58	-0.151	-86.7	-0.132	-87.4	-0.016	-84.43	-0.084	-86.91	-0.086
-85.56	-0.151	-86.68	-0.132	-87.39	-0.017	-84.41	-0.085	-86.89	-0.086
-85.55	-0.151	-86.67	-0.133	-87.37	-0.018	-84.4	-0.085	-86.88	-0.087
-85.53	-0.151	-86.65	-0.133	-87.36	-0.019	-84.38	-0.085	-86.86	-0.087
-85.51	-0.151	-86.64	-0.133	-87.34	-0.021	-84.36	-0.085	-86.85	-0.087
-85.5	-0.151	-86.62	-0.133	-87.32	-0.021	-84.35	-0.085	-86.83	-0.087
-85.48	-0.151	-86.6	-0.134	-87.31	-0.022	-84.33	-0.085	-86.81	-0.087
-85.46	-0.151	-86.59	-0.134	-87.29	-0.022	-84.31	-0.085	-86.8	-0.088
-85.45	-0.151	-86.57	-0.134	-87.28	-0.023	-84.3	-0.085	-86.78	-0.088
-85.43	-0.151	-86.56	-0.135	-87.26	-0.025	-84.28	-0.085	-86.77	-0.088
-85.41	-0.151	-86.54	-0.135	-87.24	-0.025	-84.26	-0.085	-86.75	-0.088
-85.4	-0.151	-86.52	-0.135	-87.23	-0.026	-84.25	-0.085	-86.73	-0.088
-85.38	-0.151	-86.51	-0.135	-87.21	-0.026	-84.23	-0.085	-86.72	-0.088
-85.36	-0.152	-86.49	-0.135	-87.2	-0.028	-84.21	-0.085	-86.7	-0.089
-85.35	-0.152	-86.47	-0.135	-87.18	-0.028	-84.2	-0.085	-86.68	-0.089
-85.33	-0.152	-86.46	-0.135	-87.16	-0.029	-84.18	-0.085	-86.67	-0.089
-85.31	-0.152	-86.44	-0.135	-87.15	-0.031	-84.16	-0.085	-86.65	-0.089
-85.3	-0.152	-86.43	-0.135	-87.13	-0.031	-84.15	-0.085	-86.64	-0.089
-85.28	-0.152	-86.41	-0.135	-87.12	-0.032	-84.13	-0.085	-86.62	-0.09
-85.26	-0.152	-86.39	-0.135	-87.1	-0.032	-84.11	-0.085	-86.6	-0.09
-85.25	-0.152	-86.38	-0.135	-87.08	-0.033	-84.1	-0.085	-86.59	-0.09
-85.23	-0.152	-86.36	-0.135	-87.07	-0.033	-84.08	-0.086	-86.57	-0.091
-85.21	-0.152	-86.34	-0.136	-87.05	-0.034	-84.07	-0.086	-86.55	-0.091
-85.2	-0.152	-86.33	-0.136	-87.04	-0.034	-84.05	-0.086	-86.54	-0.091
-85.18	-0.152	-86.31	-0.136	-87.02	-0.035	-84.03	-0.086	-86.52	-0.091
-85.17	-0.152	-86.29	-0.136	-87	-0.035	-84.02	-0.086	-86.51	-0.091
-85.15	-0.152	-86.28	-0.136	-86.99	-0.036	-84	-0.086	-86.49	-0.091
-85.13	-0.152	-86.26	-0.136	-86.97	-0.037	-83.98	-0.086	-86.47	-0.091
-85.12	-0.152	-86.24	-0.136	-86.95	-0.038	-83.97	-0.086	-86.46	-0.092
-85.1	-0.152	-86.23	-0.136	-86.94	-0.039	-83.95	-0.086	-86.44	-0.092
-85.08	-0.152	-86.21	-0.136	-86.92	-0.04	-83.93	-0.086	-86.43	-0.092
-85.06	-0.153	-86.2	-0.137	-86.91	-0.04	-83.92	-0.086	-86.41	-0.092
-85.05	-0.153	-86.18	-0.137	-86.89	-0.041	-83.9	-0.086	-86.39	-0.093
-85.03	-0.153	-86.16	-0.137	-86.87	-0.042	-83.88	-0.086	-86.38	-0.093
-85.02	-0.153	-86.15	-0.137	-86.86	-0.042	-83.87	-0.086	-86.36	-0.093
-85	-0.153	-86.13	-0.137	-86.84	-0.043	-83.85	-0.086	-86.34	-0.093
-84.98	-0.153	-86.11	-0.137	-86.82	-0.043	-83.83	-0.086	-86.33	-0.093
-84.97	-0.153	-86.1	-0.138	-86.81	-0.044	-83.82	-0.086	-86.31	-0.093
-84.95	-0.153	-86.08	-0.138	-86.79	-0.045	-83.8	-0.086	-86.29	-0.093
-84.93	-0.153	-86.07	-0.138	-86.78	-0.046	-83.78	-0.086	-86.28	-0.094
-84.92	-0.153	-86.05	-0.138	-86.76	-0.046	-83.77	-0.086	-86.26	-0.094
-84.9	-0.153	-86.03	-0.138	-86.74	-0.047	-83.75	-0.086	-86.24	-0.095
-84.88	-0.153	-86.01	-0.138	-86.73	-0.047	-83.73	-0.086	-86.23	-0.096
-84.87	-0.153	-86	-0.138	-86.71	-0.048	-83.72	-0.086	-86.21	-0.096
-84.85	-0.153	-85.98	-0.138	-86.69	-0.049	-83.7	-0.086	-86.2	-0.097
-84.83	-0.153	-85.97	-0.138	-86.68	-0.049	-83.68	-0.086	-86.18	-0.097
-84.82	-0.153	-85.95	-0.138	-86.66	-0.049	-83.67	-0.086	-86.16	-0.097
-84.8	-0.153	-85.93	-0.138	-86.65	-0.049	-83.65	-0.086	-86.15	-0.097
-84.78	-0.153	-85.92	-0.139	-86.63	-0.05	-83.64	-0.087	-86.13	-0.097
-84.77	-0.153	-85.9	-0.139	-86.61	-0.05	-83.62	-0.087	-86.12	-0.097
-84.75	-0.153	-85.88	-0.139	-86.6	-0.05	-83.6	-0.087	-86.1	-0.097
-84.74	-0.153	-85.87	-0.139	-86.58	-0.051	-83.59	-0.087	-86.08	-0.097
-84.72	-0.153	-85.85	-0.139	-86.57	-0.052	-83.57	-0.087	-86.07	-0.097
-84.7	-0.153	-85.84	-0.139	-86.55	-0.052	-83.55	-0.087	-86.05	-0.098
-84.69	-0.153	-85.82	-0.139	-86.53	-0.053	-83.54	-0.087	-86.03	-0.098
-84.67	-0.153	-85.8	-0.139	-86.52	-0.053	-83.52	-0.087	-86.02	-0.098
-84.65	-0.154	-85.79	-0.139	-86.5	-0.054	-83.5	-0.087	-86	-0.098
-84.64	-0.154	-85.77	-0.139	-86.48	-0.054	-83.49	-0.087	-85.99	-0.098
-84.62	-0.154	-85.75	-0.139	-86.47	-0.054	-83.47	-0.087	-85.97	-0.098
-84.6	-0.154	-85.74	-0.139	-86.45	-0.054	-83.45	-0.087	-85.95	-0.098
-84.59	-0.154	-85.72	-0.139	-86.43	-0.055	-83.44	-0.087	-85.94	-0.098
-84.57	-0.154	-85.7	-0.139	-86.42	-0.055	-83.42	-0.087	-85.92	-0.098
-84.55	-0.154	-85.68	-0.139	-86.4	-0.056	-83.4	-0.087	-85.9	-0.098
-84.54	-0.154	-85.67	-0.139	-86.39	-0.056	-83.39	-0.087	-85.89	-0.098
-84.52	-0.154	-85.65	-0.139	-86.37	-0.056	-83.37	-0.087	-85.87	-0.098
-84.5	-0.154	-85.64	-0.139	-86.35	-0.056	-83.36	-0.088	-85.85	-0.098
-84.49	-0.154	-85.62	-0.139	-86.34	-0.057	-83.34	-0.088	-85.84	-0.098
-84.47	-0.154	-85.6	-0.14	-86.32	-0.057	-83.32	-0.088	-85.82	-0.098
-84.45	-0.154	-85.59	-0.14	-86.31	-0.058	-83.3	-0.088	-85.8	-0.098
-84.44	-0.154	-85.57	-0.14	-86.29	-0.058	-83.29	-0.088	-85.79	-0.099
-84.42	-0.154	-85.55	-0.14	-86.27	-0.059	-83.27	-0.088	-85.77	-0.099
-84.4	-0.154	-85.54	-0.14	-86.25	-0.059	-83.26	-0.088	-85.75	-0.099
-84.39	-0.154	-85.52	-0.141	-86.24	-0.06	-83.24	-0.088	-85.74	-0.099
-84.37	-0.154	-85.51	-0.141	-86.22	-0.06	-83.22	-0.088	-85.72	-0.099
-84.36	-0.154	-85.49	-0.141	-86.21	-0.061	-83.21	-0.088	-85.71	-0.1
-84.34	-0.154	-85.47	-0.141	-86.19	-0.061	-83.19	-0.088	-85.69	-0.1
-84.32	-0.154	-85.46	-0.141	-86.17	-0.062	-83.17	-0.088	-85.67	-0.1
-84.31	-0.154	-85.44	-0.141	-86.16	-0.062	-83.16	-0.088	-85.66	-0.1
-84.29	-0.154	-85.42	-0.141	-86.14	-0.062	-83.14	-0.088	-85.64	-0.1
-84.27	-0.154	-85.41	-0.141	-86.12	-0.062	-83.12	-0.088	-85.62	-0.1
-84.26	-0.154	-85.39	-0.141	-86.11	-0.062	-83.11	-0.088	-85.61	-0.1
-84.24	-0.154	-85.37	-0.141	-86.09	-0.063	-83.09	-0.088	-85.59	-0.101
-84.22	-0.154	-85.36	-0.141	-86.07	-0.063	-83.07	-0.088	-85.57	-0.101
-84.21	-0.154	-85.34	-0.141	-86.06	-0.063	-83.06	-0.088	-85.56	-0.101
-84.19	-0.154	-85.32	-0.141	-86.04	-0.063	-83.04	-0.088	-85.54	-0.101
-84.17	-0.154	-85.31	-0.141	-86.03	-0.063	-83.02	-0.088	-85.52	-0.101
-84.15	-0.154	-85.29	-0.141	-86.01	-0.063	-83.01	-0.088	-85.51	-0.101
-84.14	-0.155	-85.27	-0.141	-85.99	-0.064	-82.99	-0.088	-85.49	-0.101
-84.12	-0.155	-85.26	-0.141	-85.98	-0.064	-82.97	-0.089	-85.48	-0.101
-84.11	-0.155	-85.24	-0.141	-85.96	-0.064	-82.96	-0.089	-85.46	-0.101
-84.09	-0.155	-85.23	-0.141	-85.94	-0.065	-82.94	-0.089	-85.44	-0.101
-84.07	-0.155	-85.21	-0.141	-85.93	-0.065	-82.92	-0.089	-85.43	-0.102
-84.06	-0.155	-85.19	-0.141	-85.91	-0.065	-82.91	-0.089	-85.41	-0.102
-84.04	-0.155	-85.18	-0.141	-85.89	-0.066	-82.89	-0.089	-85.39	-0.102
-84.02	-0.155	-85.16	-0.141	-85.88	-0.066	-82.87	-0.089	-85.38	-0.102
-84.01	-0.155	-85.14	-0.141	-85.86	-0.066	-82.86	-0.089	-85.36	-0.102
-83.99	-0.155	-85.13	-0.141	-85.85	-0.066	-82.84	-0.089	-85.34	-0.102
-83.97	-0.155	-85.11	-0.141	-85.83	-0.066	-82.82	-0.089	-85.33	-0.102
-83.96	-0.155	-85.09	-0.141	-85.81	-0.067	-82.81	-0.089	-85.31	-0.103
-83.94	-0.155	-85.08	-0.141	-85.79	-0.067	-82.79	-0.089	-85.29	-0.103
-83.92	-0.155	-85.06	-0.142	-85.78	-0.067	-82.77	-0.089	-85.28	-0.103
-83.91	-0.155	-85.04	-0.142	-85.76	-0.067	-82.76	-0.089	-85.26	-0.103
-83.89	-0.155	-85.03	-0.142	-85.75	-0.068	-82.74	-0.089	-85.25	-0.103
-83.87	-0.155	-85.01	-0.142	-85.73	-0.068	-82.73	-0.089	-85.23	-0.103
-83.86	-0.155	-85	-0.142	-85.71	-0.068	-82.71	-0.089	-85.21	-0.103
-83.84	-0.155	-84.98	-0.142	-85.7	-0.069	-82.69	-0.089	-85.2	-0.103
-83.83	-0.155	-84.96	-0.142	-85.68	-0.069	-82.67	-0.089	-85.18	-0.103
-83.81	-0.155	-84.95	-0.142	-85.66	-0.069	-82.66	-0.089	-85.16	-0.103
-83.79	-0.155	-84.93	-0.142	-85.65	-0.07	-82.64	-0.089	-85.15	-0.103
-83.77	-0.155	-84.91	-0.142	-85.63	-0.07	-82.62	-0.089	-85.13	-0.104
-83.76	-0.155	-84.9	-0.142	-85.61	-0.07	-82.61	-0.089	-85.11	-0.104
-83.74	-0.155	-84.88	-0.142	-85.6	-0.071	-82.59	-0.089	-85.1	-0.104
-83.73	-0.155	-84.86	-0.142	-85.58	-0.071	-82.57	-0.089	-85.08	-0.104
-83.71	-0.155	-84.85	-0.142	-85.57	-0.071	-82.56	-0.089	-85.06	-0.104
-83.69	-0.155	-84.83	-0.142	-85.55	-0.071	-82.54	-0.089	-85.05	-0.104
-83.67	-0.155	-84.81	-0.142	-85.53	-0.071	-82.53	-0.089	-85.03	-0.104
-83.66	-0.155	-84.8	-0.142	-85.52	-0.071	-82.51	-0.089	-85.01	-0.104
-83.64	-0.155	-84.78	-0.142	-85.5	-0.071	-82.49	-0.089	-85	-0.104
-83.63	-0.156	-84.76	-0.142	-85.48	-0.071	-82.48	-0.089	-84.98	-0.104
-83.61	-0.156	-84.75	-0.142	-85.47	-0.072	-82.46	-0.089	-84.96	-0.104
-83.59	-0.156	-84.73	-0.142	-85.45	-0.073	-82.44	-0.089	-84.95	-0.104
-83.57	-0.156	-84.71	-0.143	-85.43	-0.073	-82.43	-0.089	-84.93	-0.104
-83.56	-0.156	-84.7	-0.143	-85.42	-0.074	-82.41	-0.089	-84.92	-0.105
-83.54	-0.156	-84.68	-0.143	-85.4	-0.074	-82.39	-0.09	-84.9	-0.105
-83.53	-0.156	-84.66	-0.143	-85.39	-0.074	-82.38	-0.09	-84.88	-0.105
-83.51	-0.156	-84.65	-0.143	-85.37	-0.075	-82.36	-0.09	-84.87	-0.105
-83.49	-0.156	-84.63	-0.143	-85.35	-0.075	-82.34	-0.09	-84.85	-0.105
-83.48	-0.156	-84.61	-0.143	-85.33	-0.075	-82.33	-0.09	-84.83	-0.105
-83.46	-0.156	-84.6	-0.143	-85.32	-0.075	-82.31	-0.09	-84.82	-0.105
-83.44	-0.156	-84.58	-0.143	-85.3	-0.075	-82.29	-0.09	-84.8	-0.105
-83.43	-0.156	-84.56	-0.143	-85.29	-0.075	-82.28	-0.09	-84.78	-0.105
-83.41	-0.156	-84.55	-0.143	-85.27	-0.075	-82.26	-0.09	-84.77	-0.105
-83.39	-0.156	-84.53	-0.143	-85.25	-0.075	-82.24	-0.09	-84.75	-0.105
-83.38	-0.156	-84.52	-0.143	-85.24	-0.075	-82.23	-0.09	-84.73	-0.105
-83.36	-0.156	-84.5	-0.143	-85.22	-0.075	-82.21	-0.09	-84.72	-0.105
-83.34	-0.156	-84.48	-0.143	-85.2	-0.075	-82.19	-0.09	-84.7	-0.105
-83.33	-0.156	-84.47	-0.143	-85.19	-0.075	-82.18	-0.09	-84.68	-0.105
-83.31	-0.156	-84.45	-0.143	-85.17	-0.075	-82.16	-0.09	-84.67	-0.105
-83.29	-0.156	-84.43	-0.143	-85.15	-0.075	-82.14	-0.09	-84.65	-0.105
-83.28	-0.156	-84.42	-0.143	-85.14	-0.075	-82.13	-0.09	-84.63	-0.105
-83.26	-0.156	-84.4	-0.143	-85.12	-0.076	-82.11	-0.09	-84.62	-0.105
-83.24	-0.156	-84.38	-0.143	-85.1	-0.076	-82.09	-0.09	-84.6	-0.106
-83.23	-0.156	-84.37	-0.143	-85.09	-0.076	-82.08	-0.09	-84.59	-0.106
-83.21	-0.156	-84.35	-0.143	-85.07	-0.076	-82.06	-0.09	-84.57	-0.106
-83.2	-0.156	-84.33	-0.143	-85.05	-0.076	-82.04	-0.09	-84.55	-0.106
-83.18	-0.156	-84.32	-0.143	-85.04	-0.076	-82.03	-0.09	-84.54	-0.106
-83.16	-0.156	-84.3	-0.143	-85.02	-0.076	-82.01	-0.091	-84.52	-0.106
-83.14	-0.156	-84.28	-0.143	-85.01	-0.076	-82	-0.091	-84.5	-0.106
-83.13	-0.156	-84.27	-0.143	-84.99	-0.076	-81.98	-0.091	-84.49	-0.106
-83.11	-0.156	-84.25	-0.144	-84.97	-0.076	-81.96	-0.091	-84.47	-0.106
-83.09	-0.156	-84.23	-0.144	-84.96	-0.077	-81.94	-0.091	-84.45	-0.106
-83.08	-0.156	-84.22	-0.144	-84.94	-0.077	-81.93	-0.091	-84.44	-0.106
-83.06	-0.156	-84.2	-0.144	-84.92	-0.077	-81.91	-0.091	-84.42	-0.106
-83.05	-0.156	-84.18	-0.144	-84.9	-0.077	-81.9	-0.091	-84.4	-0.106
-83.03	-0.156	-84.17	-0.144	-84.89	-0.077	-81.88	-0.091	-84.39	-0.106
-83.01	-0.156	-84.15	-0.144	-84.87	-0.077	-81.86	-0.091	-84.37	-0.106
-83	-0.156	-84.13	-0.144	-84.85	-0.077	-81.85	-0.091	-84.35	-0.106
-82.98	-0.156	-84.12	-0.144	-84.84	-0.077	-81.83	-0.091	-84.34	-0.106
-82.96	-0.156	-84.1	-0.144	-84.82	-0.078	-81.81	-0.091	-84.32	-0.106
-82.95	-0.156	-84.08	-0.144	-84.81	-0.078	-81.8	-0.091	-84.3	-0.106
-82.93	-0.156	-84.07	-0.144	-84.79	-0.078	-81.78	-0.091	-84.29	-0.106
-82.91	-0.156	-84.05	-0.144	-84.77	-0.078	-81.76	-0.091	-84.27	-0.106
-82.9	-0.156	-84.03	-0.144	-84.76	-0.078	-81.75	-0.091	-84.25	-0.106
-82.88	-0.156	-84.02	-0.144	-84.74	-0.078	-81.73	-0.091	-84.24	-0.106
-82.86	-0.156	-84	-0.144	-84.72	-0.078	-81.71	-0.091	-84.22	-0.106
-82.85	-0.157	-83.98	-0.144	-84.71	-0.078	-81.7	-0.091	-84.2	-0.106
-82.83	-0.157	-83.97	-0.144	-84.69	-0.078	-81.68	-0.091	-84.19	-0.106
-82.81	-0.157	-83.95	-0.144	-84.67	-0.078	-81.66	-0.091	-84.17	-0.106
-82.8	-0.157	-83.94	-0.144	-84.66	-0.078	-81.65	-0.091	-84.15	-0.107
-82.78	-0.157	-83.92	-0.144	-84.64	-0.078	-81.63	-0.091	-84.14	-0.107
-82.76	-0.157	-83.9	-0.144	-84.62	-0.078	-81.61	-0.091	-84.12	-0.107
-82.75	-0.157	-83.89	-0.144	-84.61	-0.079	-81.6	-0.091	-84.11	-0.107
-82.73	-0.157	-83.87	-0.144	-84.59	-0.079	-81.58	-0.091	-84.09	-0.107
-82.71	-0.157	-83.85	-0.144	-84.57	-0.079	-81.56	-0.091	-84.07	-0.107
-82.7	-0.157	-83.83	-0.144	-84.56	-0.079	-81.55	-0.091	-84.06	-0.107
-82.68	-0.157	-83.82	-0.144	-84.54	-0.08	-81.53	-0.092	-84.04	-0.107
-82.66	-0.157	-83.8	-0.145	-84.53	-0.08	-81.51	-0.092	-84.02	-0.107
-82.65	-0.157	-83.79	-0.145	-84.51	-0.08	-81.5	-0.092	-84.01	-0.107
-82.63	-0.157	-83.77	-0.145	-84.49	-0.08	-81.48	-0.092	-83.99	-0.107
-82.61	-0.157	-83.75	-0.145	-84.48	-0.08	-81.46	-0.092	-83.97	-0.107
-82.6	-0.157	-83.74	-0.145	-84.46	-0.08	-81.45	-0.092	-83.96	-0.107
-82.58	-0.157	-83.72	-0.145	-84.44	-0.08	-81.43	-0.092	-83.94	-0.107
-82.56	-0.157	-83.7	-0.145	-84.43	-0.08	-81.41	-0.092	-83.92	-0.107
-82.55	-0.157	-83.69	-0.145	-84.41	-0.08	-81.4	-0.092	-83.91	-0.107
-82.53	-0.157	-83.67	-0.145	-84.39	-0.08	-81.38	-0.092	-83.89	-0.107
-82.51	-0.157	-83.65	-0.145	-84.38	-0.08	-81.37	-0.092	-83.88	-0.107
-82.5	-0.157	-83.64	-0.145	-84.36	-0.08	-81.35	-0.092	-83.86	-0.107
-82.48	-0.157	-83.62	-0.145	-84.34	-0.08	-81.33	-0.092	-83.84	-0.108
-82.46	-0.157	-83.6	-0.145	-84.33	-0.08	-81.31	-0.092	-83.83	-0.108
-82.45	-0.157	-83.59	-0.145	-84.31	-0.081	-81.3	-0.092	-83.81	-0.108
-82.43	-0.157	-83.57	-0.145	-84.29	-0.081	-81.28	-0.092	-83.79	-0.108
-82.41	-0.157	-83.55	-0.145	-84.28	-0.081	-81.27	-0.092	-83.77	-0.108
-82.4	-0.157	-83.54	-0.145	-84.26	-0.081	-81.25	-0.092	-83.76	-0.108
-82.38	-0.157	-83.52	-0.145	-84.24	-0.081	-81.23	-0.092	-83.74	-0.108
-82.36	-0.157	-83.5	-0.145	-84.23	-0.081	-81.22	-0.092	-83.72	-0.108
-82.35	-0.157	-83.49	-0.145	-84.21	-0.081	-81.2	-0.092	-83.71	-0.108
-82.33	-0.158	-83.47	-0.145	-84.19	-0.081	-81.18	-0.092	-83.69	-0.108
-82.32	-0.158	-83.45	-0.145	-84.18	-0.081	-81.17	-0.092	-83.68	-0.108
-82.3	-0.158	-83.44	-0.145	-84.16	-0.081	-81.15	-0.092	-83.66	-0.108
-82.28	-0.158	-83.42	-0.145	-84.14	-0.081	-81.13	-0.092	-83.64	-0.108
-82.27	-0.158	-83.4	-0.145	-84.13	-0.081	-81.12	-0.092	-83.63	-0.108
-82.25	-0.158	-83.39	-0.145	-84.11	-0.081	-81.1	-0.092	-83.61	-0.108
-82.23	-0.158	-83.37	-0.145	-84.09	-0.081	-81.08	-0.092	-83.59	-0.108
-82.21	-0.158	-83.35	-0.145	-84.08	-0.081	-81.07	-0.092	-83.58	-0.108
-82.2	-0.158	-83.34	-0.145	-84.06	-0.081	-81.05	-0.092	-83.56	-0.108
-82.18	-0.158	-83.32	-0.145	-84.04	-0.082	-81.03	-0.092	-83.54	-0.108
-82.17	-0.158	-83.31	-0.146	-84.03	-0.082	-81.02	-0.092	-83.53	-0.108
-82.15	-0.158	-83.29	-0.146	-84.01	-0.082	-81	-0.092	-83.51	-0.108
-82.13	-0.158	-83.27	-0.146	-83.99	-0.082	-80.98	-0.092	-83.49	-0.108
-82.12	-0.158	-83.26	-0.146	-83.98	-0.082	-80.97	-0.092	-83.48	-0.108
-82.1	-0.158	-83.24	-0.146	-83.96	-0.082	-80.95	-0.092	-83.46	-0.108
-82.08	-0.158	-83.22	-0.146	-83.94	-0.082	-80.93	-0.092	-83.44	-0.108
-82.06	-0.158	-83.21	-0.146	-83.93	-0.082	-80.92	-0.092	-83.43	-0.108
-82.05	-0.158	-83.19	-0.146	-83.91	-0.082	-80.9	-0.092	-83.41	-0.108
-82.03	-0.158	-83.17	-0.146	-83.9	-0.082	-80.88	-0.093	-83.39	-0.108
-82.02	-0.158	-83.16	-0.146	-83.88	-0.082	-80.87	-0.093	-83.38	-0.108
-82	-0.158	-83.14	-0.146	-83.86	-0.082	-80.85	-0.093	-83.36	-0.108
-81.98	-0.158	-83.12	-0.146	-83.85	-0.082	-80.83	-0.093	-83.34	-0.108
-81.97	-0.158	-83.11	-0.146	-83.83	-0.082	-80.82	-0.093	-83.33	-0.108
-81.95	-0.158	-83.09	-0.146	-83.81	-0.082	-80.8	-0.093	-83.31	-0.109
-81.93	-0.158	-83.07	-0.146	-83.8	-0.082	-80.78	-0.093	-83.29	-0.109
-81.92	-0.158	-83.06	-0.146	-83.78	-0.082	-80.77	-0.093	-83.28	-0.109
-81.9	-0.158	-83.04	-0.146	-83.76	-0.083	-80.75	-0.093	-83.26	-0.109
-81.88	-0.158	-83.02	-0.146	-83.75	-0.083	-80.73	-0.093	-83.25	-0.109
-81.87	-0.158	-83.01	-0.146	-83.73	-0.083	-80.72	-0.093	-83.23	-0.109
-81.85	-0.158	-82.99	-0.146	-83.71	-0.083	-80.7	-0.093	-83.21	-0.109
-81.83	-0.158	-82.97	-0.146	-83.7	-0.083	-80.68	-0.093	-83.19	-0.109
-81.82	-0.158	-82.96	-0.146	-83.68	-0.083	-80.67	-0.093	-83.18	-0.109
-81.8	-0.158	-82.94	-0.146	-83.66	-0.083	-80.65	-0.093	-83.16	-0.109
-81.78	-0.158	-82.92	-0.146	-83.65	-0.083	-80.63	-0.093	-83.14	-0.109
-81.77	-0.158	-82.91	-0.146	-83.63	-0.083	-80.62	-0.093	-83.13	-0.109
-81.75	-0.158	-82.89	-0.146	-83.61	-0.083	-80.6	-0.093	-83.11	-0.109
-81.73	-0.158	-82.87	-0.146	-83.6	-0.083	-80.59	-0.093	-83.09	-0.109
-81.72	-0.158	-82.86	-0.146	-83.58	-0.083	-80.57	-0.093	-83.08	-0.109
-81.7	-0.158	-82.84	-0.146	-83.56	-0.083	-80.55	-0.093	-83.06	-0.109
-81.68	-0.158	-82.82	-0.146	-83.55	-0.083	-80.53	-0.093	-83.05	-0.109
-81.67	-0.158	-82.81	-0.146	-83.53	-0.083	-80.52	-0.093	-83.03	-0.109
-81.65	-0.158	-82.79	-0.146	-83.51	-0.083	-80.5	-0.093	-83.01	-0.109
-81.63	-0.158	-82.77	-0.146	-83.5	-0.083	-80.49	-0.093	-83	-0.109
-81.62	-0.158	-82.76	-0.146	-83.48	-0.083	-80.47	-0.093	-82.98	-0.109
-81.6	-0.158	-82.74	-0.146	-83.46	-0.083	-80.45	-0.093	-82.96	-0.109
-81.58	-0.158	-82.72	-0.146	-83.45	-0.083	-80.44	-0.093	-82.95	-0.109
-81.57	-0.159	-82.71	-0.146	-83.43	-0.083	-80.42	-0.093	-82.93	-0.109
-81.55	-0.159	-82.69	-0.147	-83.41	-0.083	-80.4	-0.093	-82.91	-0.109
-81.53	-0.159	-82.67	-0.147	-83.4	-0.083	-80.39	-0.093	-82.9	-0.109
-81.52	-0.159	-82.66	-0.147	-83.38	-0.083	-80.37	-0.093	-82.88	-0.109
-81.5	-0.159	-82.64	-0.147	-83.36	-0.083	-80.35	-0.093	-82.86	-0.109
-81.49	-0.159	-82.63	-0.147	-83.35	-0.083	-80.34	-0.093	-82.85	-0.109
-81.47	-0.159	-82.61	-0.147	-83.33	-0.083	-80.32	-0.093	-82.83	-0.109
-81.45	-0.159	-82.59	-0.147	-83.31	-0.083	-80.3	-0.093	-82.81	-0.109
-81.43	-0.159	-82.58	-0.147	-83.3	-0.083	-80.29	-0.093	-82.8	-0.11
-81.42	-0.159	-82.56	-0.147	-83.28	-0.084	-80.27	-0.093	-82.78	-0.11
-81.4	-0.159	-82.54	-0.147	-83.26	-0.084	-80.25	-0.093	-82.76	-0.11
-81.38	-0.159	-82.52	-0.147	-83.25	-0.084	-80.23	-0.093	-82.75	-0.11
-81.37	-0.159	-82.51	-0.147	-83.23	-0.084	-80.22	-0.093	-82.73	-0.11
-81.35	-0.159	-82.49	-0.147	-83.22	-0.084	-80.2	-0.093	-82.72	-0.11
-81.34	-0.159	-82.48	-0.147	-83.2	-0.084	-80.19	-0.094	-82.7	-0.11
-81.32	-0.159	-82.46	-0.147	-83.18	-0.084	-80.17	-0.094	-82.68	-0.11
-81.3	-0.159	-82.44	-0.147	-83.17	-0.084	-80.15	-0.094	-82.66	-0.11
-81.28	-0.159	-82.42	-0.147	-83.15	-0.084	-80.14	-0.094	-82.65	-0.11
-81.27	-0.159	-82.41	-0.147	-83.13	-0.084	-80.12	-0.094	-82.63	-0.11
-81.25	-0.159	-82.39	-0.147	-83.12	-0.084	-80.1	-0.094	-82.61	-0.11
-81.24	-0.159	-82.38	-0.147	-83.1	-0.084	-80.09	-0.094	-82.6	-0.11
-81.22	-0.159	-82.36	-0.147	-83.08	-0.084	-80.07	-0.094	-82.58	-0.11
-81.2	-0.159	-82.34	-0.147	-83.07	-0.085	-80.05	-0.094	-82.56	-0.11
-81.19	-0.159	-82.33	-0.147	-83.05	-0.085	-80.04	-0.094	-82.55	-0.11
-81.17	-0.159	-82.31	-0.147	-83.03	-0.085	-80.02	-0.094	-82.53	-0.11
-81.15	-0.159	-82.29	-0.147	-83.02	-0.085	-80	-0.094	-82.52	-0.11
-81.14	-0.159	-82.28	-0.147	-83	-0.085	-79.99	-0.094	-82.5	-0.11
-81.12	-0.159	-82.26	-0.147	-82.98	-0.085	-79.97	-0.094	-82.48	-0.11
-81.1	-0.159	-82.24	-0.147	-82.97	-0.085	-79.95	-0.094	-82.47	-0.11
-81.08	-0.159	-82.23	-0.147	-82.95	-0.085	-79.94	-0.094	-82.45	-0.11
-81.07	-0.159	-82.21	-0.147	-82.93	-0.085	-79.92	-0.094	-82.43	-0.11
-81.05	-0.159	-82.19	-0.147	-82.92	-0.085	-79.9	-0.094	-82.41	-0.11
-81.04	-0.159	-82.18	-0.147	-82.9	-0.085	-79.89	-0.094	-82.4	-0.11
-81.02	-0.159	-82.16	-0.147	-82.88	-0.085	-79.87	-0.094	-82.38	-0.11
-81	-0.159	-82.14	-0.147	-82.87	-0.085	-79.85	-0.094	-82.37	-0.11
-80.99	-0.159	-82.13	-0.147	-82.85	-0.085	-79.84	-0.094	-82.35	-0.11
-80.97	-0.159	-82.11	-0.147	-82.83	-0.085	-79.82	-0.094	-82.33	-0.11
-80.95	-0.159	-82.09	-0.148	-82.82	-0.085	-79.8	-0.094	-82.32	-0.11
-80.94	-0.159	-82.08	-0.148	-82.8	-0.085	-79.79	-0.094	-82.3	-0.11
-80.92	-0.159	-82.06	-0.148	-82.78	-0.085	-79.77	-0.094	-82.28	-0.11
-80.9	-0.159	-82.04	-0.148	-82.77	-0.085	-79.75	-0.094	-82.27	-0.11
-80.89	-0.159	-82.03	-0.148	-82.75	-0.085	-79.74	-0.094	-82.25	-0.11
-80.87	-0.159	-82.01	-0.148	-82.73	-0.085	-79.72	-0.094	-82.23	-0.11
-80.85	-0.159	-81.99	-0.148	-82.72	-0.085	-79.7	-0.094	-82.22	-0.11
-80.84	-0.16	-81.98	-0.148	-82.7	-0.085	-79.69	-0.094	-82.2	-0.11
-80.82	-0.16	-81.96	-0.148	-82.68	-0.085	-79.67	-0.094	-82.18	-0.11
-80.8	-0.16	-81.94	-0.148	-82.67	-0.085	-79.65	-0.094	-82.17	-0.11
-80.79	-0.16	-81.93	-0.148	-82.65	-0.085	-79.64	-0.094	-82.15	-0.11
-80.77	-0.16	-81.91	-0.148	-82.64	-0.085	-79.62	-0.094	-82.13	-0.11
-80.75	-0.16	-81.9	-0.148	-82.62	-0.085	-79.6	-0.094	-82.12	-0.11
-80.74	-0.16	-81.88	-0.148	-82.6	-0.085	-79.59	-0.094	-82.1	-0.11
-80.72	-0.16	-81.86	-0.148	-82.58	-0.085	-79.57	-0.094	-82.08	-0.11
-80.7	-0.16	-81.84	-0.148	-82.57	-0.085	-79.55	-0.094	-82.07	-0.11
-80.69	-0.16	-81.83	-0.148	-82.55	-0.085	-79.54	-0.094	-82.05	-0.11
-80.67	-0.16	-81.81	-0.148	-82.54	-0.085	-79.52	-0.094	-82.03	-0.11
-80.65	-0.16	-81.8	-0.148	-82.52	-0.085	-79.5	-0.094	-82.02	-0.11
-80.64	-0.16	-81.78	-0.148	-82.5	-0.086	-79.49	-0.094	-82	-0.11
-80.62	-0.16	-81.76	-0.148	-82.49	-0.086	-79.47	-0.094	-81.98	-0.11
-80.6	-0.16	-81.75	-0.148	-82.47	-0.086	-79.45	-0.094	-81.97	-0.111
-80.59	-0.16	-81.73	-0.148	-82.45	-0.086	-79.44	-0.094	-81.95	-0.111
-80.57	-0.16	-81.71	-0.148	-82.44	-0.086	-79.42	-0.094	-81.93	-0.111
-80.55	-0.16	-81.7	-0.148	-82.42	-0.086	-79.4	-0.094	-81.92	-0.111
-80.54	-0.16	-81.68	-0.148	-82.4	-0.086	-79.39	-0.095	-81.9	-0.111
-80.52	-0.16	-81.66	-0.148	-82.39	-0.086	-79.37	-0.095	-81.88	-0.111
-80.5	-0.16	-81.65	-0.148	-82.37	-0.086	-79.36	-0.095	-81.87	-0.111
-80.49	-0.16	-81.63	-0.148	-82.35	-0.086	-79.34	-0.095	-81.85	-0.111
-80.47	-0.16	-81.61	-0.148	-82.34	-0.086	-79.32	-0.095	-81.83	-0.111
-80.45	-0.16	-81.59	-0.148	-82.32	-0.086	-79.3	-0.095	-81.82	-0.111
-80.44	-0.16	-81.58	-0.148	-82.3	-0.086	-79.29	-0.095	-81.8	-0.111
-80.42	-0.16	-81.56	-0.148	-82.29	-0.086	-79.27	-0.095	-81.79	-0.111
-80.41	-0.16	-81.54	-0.148	-82.27	-0.086	-79.25	-0.095	-81.77	-0.111
-80.39	-0.16	-81.53	-0.148	-82.25	-0.086	-79.24	-0.095	-81.75	-0.111
-80.37	-0.16	-81.51	-0.148	-82.24	-0.086	-79.22	-0.095	-81.73	-0.111
-80.36	-0.16	-81.5	-0.148	-82.22	-0.086	-79.2	-0.095	-81.72	-0.111
-80.34	-0.16	-81.48	-0.148	-82.2	-0.086	-79.19	-0.095	-81.7	-0.111
-80.32	-0.16	-81.46	-0.148	-82.19	-0.086	-79.17	-0.095	-81.68	-0.111
-80.3	-0.16	-81.45	-0.148	-82.17	-0.086	-79.16	-0.095	-81.67	-0.111
-80.29	-0.16	-81.43	-0.148	-82.15	-0.086	-79.14	-0.095	-81.65	-0.111
-80.27	-0.16	-81.41	-0.148	-82.14	-0.086	-79.12	-0.095	-81.63	-0.111
-80.25	-0.16	-81.4	-0.148	-82.12	-0.086	-79.1	-0.095	-81.62	-0.111
-80.24	-0.16	-81.38	-0.148	-82.1	-0.086	-79.09	-0.095	-81.6	-0.111
-80.22	-0.16	-81.36	-0.148	-82.09	-0.086	-79.07	-0.095	-81.59	-0.111
-80.2	-0.16	-81.35	-0.148	-82.07	-0.086	-79.05	-0.095	-81.57	-0.111
-80.19	-0.16	-81.33	-0.149	-82.05	-0.086	-79.04	-0.095	-81.55	-0.111
-80.17	-0.16	-81.31	-0.149	-82.04	-0.086	-79.02	-0.095	-81.53	-0.111
-80.16	-0.16	-81.3	-0.149	-82.02	-0.086	-79	-0.095	-81.52	-0.111
-80.14	-0.16	-81.28	-0.149	-82	-0.086	-78.99	-0.095	-81.5	-0.112
-80.12	-0.16	-81.26	-0.149	-81.99	-0.086	-78.97	-0.095	-81.48	-0.112
-80.11	-0.16	-81.25	-0.149	-81.97	-0.086	-78.96	-0.095	-81.47	-0.112
-80.09	-0.16	-81.23	-0.149	-81.95	-0.086	-78.94	-0.095	-81.45	-0.112
-80.07	-0.16	-81.21	-0.149	-81.94	-0.086	-78.92	-0.095	-81.43	-0.112
-80.06	-0.16	-81.2	-0.149	-81.92	-0.086	-78.91	-0.095	-81.42	-0.112
-80.04	-0.16	-81.18	-0.149	-81.9	-0.086	-78.89	-0.095	-81.4	-0.112
-80.02	-0.16	-81.17	-0.149	-81.89	-0.086	-78.87	-0.095	-81.38	-0.112
-80.01	-0.16	-81.15	-0.149	-81.87	-0.086	-78.86	-0.095	-81.37	-0.112
-79.99	-0.16	-81.13	-0.149	-81.86	-0.087	-78.84	-0.095	-81.35	-0.112
-79.97	-0.16	-81.11	-0.149	-81.84	-0.087	-78.82	-0.095	-81.34	-0.112
-79.96	-0.16	-81.1	-0.149	-81.82	-0.087	-78.81	-0.095	-81.32	-0.112
-79.94	-0.16	-81.08	-0.149	-81.81	-0.087	-78.79	-0.095	-81.3	-0.112
-79.92	-0.16	-81.06	-0.149	-81.79	-0.087	-78.77	-0.095	-81.29	-0.112
-79.91	-0.16	-81.05	-0.149	-81.77	-0.087	-78.76	-0.095	-81.27	-0.112
-79.89	-0.16	-81.03	-0.149	-81.75	-0.087	-78.74	-0.095	-81.25	-0.112
-79.87	-0.161	-81.01	-0.149	-81.74	-0.087	-78.72	-0.095	-81.24	-0.112
-79.86	-0.161	-81	-0.149	-81.72	-0.087	-78.71	-0.095	-81.22	-0.112
-79.84	-0.161	-80.98	-0.149	-81.71	-0.087	-78.69	-0.095	-81.2	-0.112
-79.82	-0.161	-80.96	-0.149	-81.69	-0.087	-78.67	-0.095	-81.19	-0.112
-79.81	-0.161	-80.95	-0.149	-81.67	-0.087	-78.66	-0.095	-81.17	-0.112
-79.79	-0.161	-80.93	-0.149	-81.66	-0.087	-78.64	-0.095	-81.15	-0.112
-79.77	-0.161	-80.91	-0.149	-81.64	-0.087	-78.62	-0.095	-81.14	-0.112
-79.76	-0.161	-80.9	-0.149	-81.62	-0.087	-78.61	-0.095	-81.12	-0.112
-79.74	-0.161	-80.88	-0.149	-81.61	-0.087	-78.59	-0.096	-81.1	-0.112
-79.72	-0.161	-80.87	-0.149	-81.59	-0.087	-78.57	-0.096	-81.09	-0.112
-79.71	-0.161	-80.85	-0.149	-81.57	-0.087	-78.56	-0.096	-81.07	-0.112
-79.69	-0.161	-80.83	-0.149	-81.56	-0.087	-78.54	-0.096	-81.05	-0.112
-79.67	-0.161	-80.81	-0.149	-81.54	-0.087	-78.52	-0.096	-81.04	-0.112
-79.66	-0.161	-80.8	-0.149	-81.52	-0.087	-78.51	-0.096	-81.02	-0.112
-79.64	-0.161	-80.78	-0.149	-81.51	-0.087	-78.49	-0.096	-81	-0.112
-79.62	-0.161	-80.76	-0.149	-81.49	-0.087	-78.47	-0.096	-80.99	-0.112
-79.61	-0.161	-80.75	-0.149	-81.47	-0.087	-78.46	-0.096	-80.97	-0.112
-79.59	-0.161	-80.73	-0.149	-81.46	-0.087	-78.44	-0.096	-80.95	-0.112
-79.57	-0.161	-80.72	-0.149	-81.44	-0.087	-78.42	-0.096	-80.94	-0.112
-79.56	-0.161	-80.7	-0.149	-81.42	-0.087	-78.41	-0.096	-80.92	-0.112
-79.54	-0.161	-80.68	-0.149	-81.41	-0.087	-78.39	-0.096	-80.9	-0.112
-79.52	-0.161	-80.66	-0.149	-81.39	-0.087	-78.37	-0.096	-80.89	-0.112
-79.51	-0.161	-80.65	-0.149	-81.37	-0.087	-78.36	-0.096	-80.87	-0.112
-79.49	-0.161	-80.63	-0.149	-81.36	-0.087	-78.34	-0.096	-80.85	-0.112
-79.47	-0.161	-80.62	-0.149	-81.34	-0.087	-78.32	-0.096	-80.84	-0.112
-79.46	-0.161	-80.6	-0.149	-81.32	-0.087	-78.31	-0.096	-80.82	-0.112
-79.44	-0.161	-80.58	-0.149	-81.31	-0.087	-78.29	-0.096	-80.8	-0.112
-79.42	-0.161	-80.57	-0.149	-81.29	-0.087	-78.27	-0.096	-80.79	-0.112
-79.41	-0.161	-80.55	-0.149	-81.27	-0.087	-78.26	-0.096	-80.77	-0.112
-79.39	-0.161	-80.53	-0.149	-81.26	-0.087	-78.24	-0.096	-80.75	-0.113
-79.37	-0.161	-80.52	-0.15	-81.24	-0.087	-78.22	-0.096	-80.74	-0.113
-79.36	-0.161	-80.5	-0.15	-81.22	-0.087	-78.21	-0.096	-80.72	-0.113
-79.34	-0.161	-80.48	-0.15	-81.21	-0.088	-78.19	-0.096	-80.7	-0.113
-79.32	-0.161	-80.47	-0.15	-81.19	-0.088	-78.17	-0.096	-80.69	-0.113
-79.31	-0.161	-80.45	-0.15	-81.17	-0.088	-78.16	-0.096	-80.67	-0.113
-79.29	-0.161	-80.43	-0.15	-81.16	-0.088	-78.14	-0.096	-80.65	-0.113
-79.27	-0.161	-80.42	-0.15	-81.14	-0.088	-78.12	-0.096	-80.64	-0.113
-79.26	-0.161	-80.4	-0.15	-81.12	-0.088	-78.11	-0.096	-80.62	-0.113
-79.24	-0.161	-80.38	-0.15	-81.11	-0.088	-78.09	-0.096	-80.6	-0.113
-79.22	-0.161	-80.37	-0.15	-81.09	-0.088	-78.07	-0.096	-80.59	-0.113
-79.21	-0.161	-80.35	-0.15	-81.07	-0.088	-78.06	-0.096	-80.57	-0.113
-79.19	-0.161	-80.33	-0.15	-81.06	-0.088	-78.04	-0.096	-80.56	-0.113
-79.17	-0.161	-80.32	-0.15	-81.04	-0.088	-78.02	-0.096	-80.54	-0.113
-79.16	-0.161	-80.3	-0.15	-81.02	-0.088	-78.01	-0.096	-80.52	-0.113
-79.14	-0.161	-80.28	-0.15	-81.01	-0.088	-77.99	-0.096	-80.51	-0.113
-79.13	-0.161	-80.27	-0.15	-80.99	-0.088	-77.97	-0.096	-80.49	-0.113
-79.11	-0.161	-80.25	-0.15	-80.98	-0.088	-77.96	-0.096	-80.47	-0.113
-79.09	-0.161	-80.23	-0.15	-80.96	-0.088	-77.94	-0.096	-80.45	-0.113
-79.07	-0.161	-80.22	-0.15	-80.94	-0.088	-77.93	-0.096	-80.44	-0.113
-79.06	-0.161	-80.2	-0.15	-80.93	-0.088	-77.91	-0.096	-80.42	-0.113
-79.04	-0.161	-80.18	-0.15	-80.91	-0.088	-77.89	-0.096	-80.41	-0.113
-79.02	-0.161	-80.17	-0.15	-80.89	-0.088	-77.87	-0.096	-80.39	-0.113
-79.01	-0.161	-80.15	-0.15	-80.87	-0.088	-77.86	-0.096	-80.37	-0.113
-78.99	-0.161	-80.13	-0.15	-80.86	-0.088	-77.84	-0.096	-80.36	-0.113
-78.98	-0.161	-80.12	-0.15	-80.84	-0.088	-77.82	-0.096	-80.34	-0.113
-78.96	-0.161	-80.1	-0.15	-80.82	-0.088	-77.81	-0.096	-80.32	-0.113
-78.94	-0.161	-80.08	-0.15	-80.81	-0.088	-77.79	-0.096	-80.31	-0.113
-78.92	-0.161	-80.07	-0.15	-80.79	-0.088	-77.78	-0.096	-80.29	-0.113
-78.91	-0.161	-80.05	-0.15	-80.77	-0.088	-77.76	-0.096	-80.27	-0.113
-78.89	-0.161	-80.03	-0.15	-80.76	-0.088	-77.74	-0.096	-80.25	-0.113
-78.87	-0.161	-80.02	-0.15	-80.74	-0.088	-77.72	-0.096	-80.24	-0.113
-78.86	-0.161	-80	-0.15	-80.73	-0.088	-77.71	-0.096	-80.22	-0.113
-78.84	-0.161	-79.98	-0.15	-80.71	-0.088	-77.69	-0.096	-80.21	-0.113
-78.83	-0.161	-79.97	-0.15	-80.69	-0.088	-77.68	-0.096	-80.19	-0.113
-78.81	-0.161	-79.95	-0.15	-80.68	-0.088	-77.66	-0.096	-80.17	-0.113
-78.79	-0.161	-79.93	-0.15	-80.66	-0.088	-77.64	-0.096	-80.16	-0.113
-78.78	-0.162	-79.92	-0.15	-80.64	-0.088	-77.63	-0.096	-80.14	-0.113
-78.76	-0.162	-79.9	-0.15	-80.63	-0.088	-77.61	-0.096	-80.12	-0.113
-78.74	-0.162	-79.88	-0.15	-80.61	-0.088	-77.59	-0.096	-80.11	-0.113
-78.73	-0.162	-79.87	-0.15	-80.59	-0.089	-77.58	-0.096	-80.09	-0.113
-78.71	-0.162	-79.85	-0.15	-80.57	-0.089	-77.56	-0.096	-80.07	-0.113
-78.69	-0.162	-79.83	-0.15	-80.56	-0.089	-77.54	-0.096	-80.06	-0.113
-78.68	-0.162	-79.82	-0.15	-80.54	-0.089	-77.53	-0.096	-80.04	-0.113
-78.66	-0.162	-79.8	-0.15	-80.53	-0.089	-77.51	-0.096	-80.02	-0.113
-78.64	-0.162	-79.78	-0.15	-80.51	-0.089	-77.49	-0.096	-80.01	-0.113
-78.63	-0.162	-79.77	-0.15	-80.49	-0.089	-77.48	-0.096	-79.99	-0.113
-78.61	-0.162	-79.75	-0.15	-80.48	-0.089	-77.46	-0.096	-79.97	-0.113
-78.59	-0.162	-79.73	-0.15	-80.46	-0.089	-77.44	-0.096	-79.96	-0.113
-78.58	-0.162	-79.72	-0.15	-80.44	-0.089	-77.42	-0.096	-79.94	-0.114
-78.56	-0.162	-79.7	-0.15	-80.42	-0.089	-77.41	-0.096	-79.92	-0.114
-78.54	-0.162	-79.68	-0.15	-80.41	-0.089	-77.39	-0.097	-79.91	-0.114
-78.53	-0.162	-79.67	-0.151	-80.39	-0.089	-77.38	-0.097	-79.89	-0.114
-78.51	-0.162	-79.65	-0.151	-80.37	-0.089	-77.36	-0.097	-79.87	-0.114
-78.49	-0.162	-79.64	-0.151	-80.36	-0.089	-77.34	-0.097	-79.86	-0.114
-78.48	-0.162	-79.62	-0.151	-80.34	-0.089	-77.33	-0.097	-79.84	-0.114
-78.46	-0.162	-79.6	-0.151	-80.33	-0.089	-77.31	-0.097	-79.82	-0.114
-78.44	-0.162	-79.58	-0.151	-80.31	-0.089	-77.29	-0.097	-79.81	-0.114
-78.43	-0.162	-79.57	-0.151	-80.29	-0.089	-77.28	-0.097	-79.79	-0.114
-78.41	-0.162	-79.55	-0.151	-80.28	-0.089	-77.26	-0.097	-79.77	-0.114
-78.39	-0.162	-79.53	-0.151	-80.26	-0.089	-77.24	-0.097	-79.76	-0.114
-78.38	-0.162	-79.52	-0.151	-80.24	-0.089	-77.23	-0.097	-79.74	-0.114
-78.36	-0.162	-79.5	-0.151	-80.23	-0.089	-77.21	-0.097	-79.72	-0.114
-78.34	-0.162	-79.48	-0.151	-80.21	-0.089	-77.19	-0.097	-79.71	-0.114
-78.33	-0.162	-79.47	-0.151	-80.19	-0.089	-77.18	-0.097	-79.69	-0.114
-78.31	-0.162	-79.45	-0.151	-80.18	-0.089	-77.16	-0.097	-79.67	-0.114
-78.29	-0.162	-79.43	-0.151	-80.16	-0.089	-77.14	-0.097	-79.66	-0.114
-78.28	-0.162	-79.42	-0.151	-80.14	-0.089	-77.13	-0.097	-79.64	-0.114
-78.26	-0.162	-79.4	-0.151	-80.13	-0.089	-77.11	-0.097	-79.62	-0.114
-78.24	-0.162	-79.38	-0.151	-80.11	-0.089	-77.09	-0.097	-79.61	-0.114
-78.23	-0.162	-79.37	-0.151	-80.09	-0.089	-77.08	-0.097	-79.59	-0.114
-78.21	-0.162	-79.35	-0.151	-80.08	-0.089	-77.06	-0.097	-79.58	-0.114
-78.19	-0.162	-79.34	-0.151	-80.06	-0.089	-77.04	-0.097	-79.56	-0.114
-78.18	-0.162	-79.32	-0.151	-80.04	-0.089	-77.03	-0.097	-79.54	-0.114
-78.16	-0.162	-79.3	-0.151	-80.03	-0.089	-77.01	-0.097	-79.52	-0.114
-78.14	-0.162	-79.29	-0.151	-80.01	-0.089	-76.99	-0.097	-79.51	-0.114
-78.13	-0.162	-79.27	-0.151	-79.99	-0.089	-76.98	-0.097	-79.49	-0.114
-78.11	-0.162	-79.25	-0.151	-79.98	-0.09	-76.96	-0.097	-79.47	-0.114
-78.09	-0.162	-79.23	-0.151	-79.96	-0.09	-76.95	-0.097	-79.46	-0.114
-78.08	-0.162	-79.22	-0.151	-79.94	-0.09	-76.93	-0.097	-79.44	-0.114
-78.06	-0.162	-79.2	-0.151	-79.93	-0.09	-76.91	-0.097	-79.42	-0.114
-78.04	-0.162	-79.19	-0.151	-79.91	-0.09	-76.89	-0.097	-79.41	-0.114
-78.03	-0.162	-79.17	-0.151	-79.89	-0.09	-76.88	-0.097	-79.39	-0.114
-78.01	-0.162	-79.15	-0.151	-79.88	-0.09	-76.86	-0.097	-79.37	-0.114
-77.99	-0.162	-79.13	-0.151	-79.86	-0.09	-76.84	-0.097	-79.36	-0.114
-77.98	-0.162	-79.12	-0.151	-79.84	-0.09	-76.83	-0.097	-79.34	-0.114
-77.96	-0.162	-79.1	-0.151	-79.83	-0.09	-76.81	-0.097	-79.32	-0.114
-77.94	-0.162	-79.09	-0.151	-79.81	-0.09	-76.79	-0.097	-79.31	-0.114
-77.93	-0.162	-79.07	-0.151	-79.79	-0.09	-76.78	-0.097	-79.29	-0.114
-77.91	-0.162	-79.05	-0.151	-79.78	-0.09	-76.76	-0.097	-79.28	-0.114
-77.89	-0.162	-79.04	-0.151	-79.76	-0.09	-76.74	-0.097	-79.26	-0.114
-77.88	-0.162	-79.02	-0.151	-79.74	-0.09	-76.73	-0.097	-79.24	-0.114
-77.86	-0.162	-79	-0.151	-79.73	-0.09	-76.71	-0.097	-79.23	-0.114
-77.84	-0.162	-78.99	-0.151	-79.71	-0.09	-76.69	-0.097	-79.21	-0.114
-77.83	-0.162	-78.97	-0.151	-79.69	-0.09	-76.68	-0.097	-79.19	-0.114
-77.81	-0.162	-78.95	-0.151	-79.68	-0.09	-76.66	-0.097	-79.18	-0.114
-77.79	-0.163	-78.94	-0.151	-79.66	-0.09	-76.64	-0.097	-79.16	-0.114
-77.78	-0.163	-78.92	-0.151	-79.64	-0.09	-76.63	-0.097	-79.14	-0.114
-77.76	-0.163	-78.9	-0.151	-79.63	-0.09	-76.61	-0.097	-79.12	-0.114
-77.74	-0.163	-78.89	-0.151	-79.61	-0.09	-76.59	-0.097	-79.11	-0.114
-77.73	-0.163	-78.87	-0.151	-79.59	-0.09	-76.58	-0.097	-79.09	-0.114
-77.71	-0.163	-78.85	-0.151	-79.58	-0.09	-76.56	-0.097	-79.08	-0.114
-77.69	-0.163	-78.84	-0.151	-79.56	-0.09	-76.55	-0.097	-79.06	-0.114
-77.68	-0.163	-78.82	-0.151	-79.54	-0.09	-76.53	-0.097	-79.04	-0.114
-77.66	-0.163	-78.8	-0.151	-79.53	-0.09	-76.51	-0.097	-79.03	-0.114
-77.64	-0.163	-78.79	-0.151	-79.51	-0.09	-76.49	-0.097	-79.01	-0.114
-77.63	-0.163	-78.77	-0.151	-79.49	-0.09	-76.48	-0.097	-78.99	-0.114
-77.61	-0.163	-78.75	-0.152	-79.48	-0.09	-76.46	-0.097	-78.98	-0.114
-77.6	-0.163	-78.74	-0.152	-79.46	-0.09	-76.44	-0.097	-78.96	-0.114
-77.58	-0.163	-78.72	-0.152	-79.44	-0.09	-76.43	-0.097	-78.94	-0.114
-77.56	-0.163	-78.7	-0.152	-79.43	-0.09	-76.41	-0.097	-78.93	-0.114
-77.54	-0.163	-78.69	-0.152	-79.41	-0.09	-76.39	-0.097	-78.91	-0.114
-77.53	-0.163	-78.67	-0.152	-79.39	-0.09	-76.38	-0.097	-78.89	-0.114
-77.51	-0.163	-78.65	-0.152	-79.38	-0.09	-76.36	-0.097	-78.88	-0.114
-77.49	-0.163	-78.64	-0.152	-79.36	-0.09	-76.34	-0.097	-78.86	-0.115
-77.48	-0.163	-78.62	-0.152	-79.34	-0.09	-76.33	-0.097	-78.84	-0.115
-77.46	-0.163	-78.6	-0.152	-79.33	-0.09	-76.31	-0.097	-78.83	-0.115
-77.45	-0.163	-78.59	-0.152	-79.31	-0.09	-76.29	-0.097	-78.81	-0.115
-77.43	-0.163	-78.57	-0.152	-79.29	-0.09	-76.28	-0.097	-78.79	-0.115
-77.41	-0.163	-78.55	-0.152	-79.28	-0.09	-76.26	-0.097	-78.78	-0.115
-77.4	-0.163	-78.54	-0.152	-79.26	-0.09	-76.24	-0.097	-78.76	-0.115
-77.38	-0.163	-78.52	-0.152	-79.24	-0.09	-76.23	-0.097	-78.74	-0.115
-77.36	-0.163	-78.5	-0.152	-79.23	-0.09	-76.21	-0.097	-78.73	-0.115
-77.35	-0.163	-78.49	-0.152	-79.21	-0.09	-76.19	-0.097	-78.71	-0.115
-77.33	-0.163	-78.47	-0.152	-79.2	-0.09	-76.18	-0.097	-78.69	-0.115
-77.31	-0.163	-78.46	-0.152	-79.18	-0.09	-76.16	-0.097	-78.68	-0.115
-77.3	-0.163	-78.44	-0.152	-79.16	-0.09	-76.14	-0.097	-78.66	-0.115
-77.28	-0.163	-78.42	-0.152	-79.15	-0.09	-76.13	-0.098	-78.64	-0.115
-77.26	-0.163	-78.41	-0.152	-79.13	-0.09	-76.11	-0.098	-78.63	-0.115
-77.25	-0.163	-78.39	-0.152	-79.11	-0.09	-76.09	-0.098	-78.61	-0.115
-77.23	-0.163	-78.37	-0.152	-79.1	-0.09	-76.08	-0.098	-78.59	-0.115
-77.21	-0.163	-78.35	-0.152	-79.08	-0.091	-76.06	-0.098	-78.58	-0.115
-77.2	-0.163	-78.34	-0.152	-79.06	-0.091	-76.04	-0.098	-78.56	-0.115
-77.18	-0.163	-78.32	-0.152	-79.05	-0.091	-76.03	-0.098	-78.54	-0.115
-77.16	-0.163	-78.31	-0.152	-79.03	-0.091	-76.01	-0.098	-78.53	-0.115
-77.15	-0.163	-78.29	-0.152	-79.01	-0.091	-75.99	-0.098	-78.51	-0.115
-77.13	-0.163	-78.27	-0.152	-79	-0.091	-75.98	-0.098	-78.49	-0.115
-77.11	-0.163	-78.26	-0.152	-78.98	-0.091	-75.96	-0.098	-78.48	-0.115
-77.09	-0.163	-78.24	-0.152	-78.96	-0.091	-75.95	-0.098	-78.46	-0.115
-77.08	-0.163	-78.22	-0.152	-78.95	-0.091	-75.93	-0.098	-78.44	-0.115
-77.06	-0.163	-78.2	-0.152	-78.93	-0.091	-75.91	-0.098	-78.43	-0.115
-77.05	-0.163	-78.19	-0.152	-78.91	-0.091	-75.9	-0.098	-78.41	-0.115
-77.03	-0.163	-78.17	-0.152	-78.9	-0.091	-75.88	-0.098	-78.39	-0.115
-77.01	-0.163	-78.15	-0.152	-78.88	-0.091	-75.86	-0.098	-78.38	-0.115
-77	-0.163	-78.14	-0.152	-78.86	-0.091	-75.85	-0.098	-78.36	-0.115
-76.98	-0.163	-78.12	-0.152	-78.85	-0.091	-75.83	-0.098	-78.34	-0.115
-76.96	-0.163	-78.1	-0.152	-78.83	-0.091	-75.81	-0.098	-78.33	-0.115
-76.95	-0.163	-78.09	-0.152	-78.81	-0.091	-75.8	-0.098	-78.31	-0.115
-76.93	-0.163	-78.07	-0.152	-78.79	-0.091	-75.78	-0.098	-78.29	-0.115
-76.91	-0.163	-78.05	-0.152	-78.78	-0.091	-75.76	-0.098	-78.28	-0.115
-76.9	-0.163	-78.04	-0.152	-78.76	-0.091	-75.75	-0.098	-78.26	-0.115
-76.88	-0.163	-78.02	-0.152	-78.75	-0.091	-75.73	-0.098	-78.25	-0.115
-76.86	-0.163	-78	-0.152	-78.73	-0.091	-75.71	-0.098	-78.23	-0.115
-76.85	-0.163	-77.99	-0.152	-78.71	-0.091	-75.69	-0.098	-78.21	-0.115
-76.83	-0.163	-77.97	-0.152	-78.7	-0.091	-75.68	-0.098	-78.2	-0.115
-76.81	-0.163	-77.96	-0.152	-78.68	-0.091	-75.66	-0.098	-78.18	-0.115
-76.8	-0.163	-77.94	-0.152	-78.66	-0.091	-75.65	-0.098	-78.16	-0.115
-76.78	-0.163	-77.92	-0.152	-78.65	-0.091	-75.63	-0.098	-78.15	-0.115
-76.76	-0.163	-77.9	-0.152	-78.63	-0.091	-75.61	-0.098	-78.13	-0.115
-76.75	-0.163	-77.89	-0.152	-78.61	-0.091	-75.6	-0.098	-78.11	-0.115
-76.73	-0.163	-77.87	-0.153	-78.6	-0.091	-75.58	-0.098	-78.09	-0.115
-76.71	-0.163	-77.86	-0.153	-78.58	-0.091	-75.56	-0.098	-78.08	-0.115
-76.69	-0.163	-77.84	-0.153	-78.56	-0.091	-75.55	-0.098	-78.06	-0.115
-76.68	-0.163	-77.82	-0.153	-78.55	-0.091	-75.53	-0.098	-78.05	-0.115
-76.66	-0.163	-77.81	-0.153	-78.53	-0.091	-75.51	-0.098	-78.03	-0.115
-76.65	-0.163	-77.79	-0.153	-78.51	-0.091	-75.5	-0.098	-78.01	-0.115
-76.63	-0.164	-77.77	-0.153	-78.5	-0.091	-75.48	-0.098	-78	-0.115
-76.61	-0.164	-77.76	-0.153	-78.48	-0.091	-75.46	-0.098	-77.98	-0.115
-76.6	-0.164	-77.74	-0.153	-78.46	-0.091	-75.44	-0.098	-77.96	-0.115
-76.58	-0.164	-77.72	-0.153	-78.45	-0.091	-75.43	-0.098	-77.95	-0.115
-76.56	-0.164	-77.71	-0.153	-78.43	-0.091	-75.41	-0.098	-77.93	-0.115
-76.55	-0.164	-77.69	-0.153	-78.41	-0.091	-75.4	-0.098	-77.91	-0.115
-76.53	-0.164	-77.67	-0.153	-78.4	-0.091	-75.38	-0.098	-77.89	-0.115
-76.51	-0.164	-77.66	-0.153	-78.38	-0.091	-75.36	-0.098	-77.88	-0.115
-76.5	-0.164	-77.64	-0.153	-78.36	-0.091	-75.35	-0.098	-77.86	-0.115
-76.48	-0.164	-77.62	-0.153	-78.35	-0.091	-75.33	-0.098	-77.85	-0.115
-76.46	-0.164	-77.61	-0.153	-78.33	-0.091	-75.31	-0.098	-77.83	-0.115
-76.45	-0.164	-77.59	-0.153	-78.31	-0.091	-75.3	-0.098	-77.81	-0.115
-76.43	-0.164	-77.57	-0.153	-78.3	-0.091	-75.28	-0.098	-77.8	-0.115
-76.41	-0.164	-77.56	-0.153	-78.28	-0.091	-75.26	-0.098	-77.78	-0.115
-76.4	-0.164	-77.54	-0.153	-78.26	-0.091	-75.25	-0.098	-77.76	-0.116
-76.38	-0.164	-77.52	-0.153	-78.25	-0.091	-75.23	-0.098	-77.75	-0.116
-76.36	-0.164	-77.51	-0.153	-78.23	-0.091	-75.21	-0.098	-77.73	-0.116
-76.35	-0.164	-77.49	-0.153	-78.21	-0.091	-75.2	-0.098	-77.71	-0.116
-76.33	-0.164	-77.47	-0.153	-78.2	-0.091	-75.18	-0.098	-77.7	-0.116
-76.31	-0.164	-77.46	-0.153	-78.18	-0.091	-75.16	-0.098	-77.68	-0.116
-76.3	-0.164	-77.44	-0.153	-78.16	-0.091	-75.15	-0.098	-77.66	-0.116
-76.28	-0.164	-77.42	-0.153	-78.15	-0.091	-75.13	-0.098	-77.65	-0.116
-76.26	-0.164	-77.41	-0.153	-78.13	-0.092	-75.11	-0.098	-77.63	-0.116
-76.25	-0.164	-77.39	-0.153	-78.11	-0.092	-75.1	-0.098	-77.61	-0.116
-76.23	-0.164	-77.37	-0.153	-78.1	-0.092	-75.08	-0.098	-77.6	-0.116
-76.21	-0.164	-77.36	-0.153	-78.08	-0.092	-75.06	-0.098	-77.58	-0.116
-76.2	-0.164	-77.34	-0.153	-78.07	-0.092	-75.04	-0.098	-77.56	-0.116
-76.18	-0.164	-77.32	-0.153	-78.05	-0.092	-75.03	-0.098	-77.55	-0.116
-76.16	-0.164	-77.31	-0.153	-78.03	-0.092	-75.01	-0.098	-77.53	-0.116
-76.15	-0.164	-77.29	-0.153	-78.02	-0.092	-74.99	-0.098	-77.51	-0.116
-76.13	-0.164	-77.27	-0.153	-78	-0.092	-74.98	-0.098	-77.5	-0.116
-76.11	-0.164	-77.26	-0.153	-77.98	-0.092	-74.96	-0.098	-77.48	-0.116
-76.1	-0.164	-77.24	-0.153	-77.96	-0.092	-74.95	-0.098	-77.46	-0.116
-76.08	-0.164	-77.22	-0.153	-77.95	-0.092	-74.93	-0.099	-77.44	-0.116
-76.06	-0.164	-77.21	-0.153	-77.93	-0.092	-74.91	-0.099	-77.43	-0.116
-76.05	-0.164	-77.19	-0.153	-77.91	-0.092	-74.9	-0.099	-77.41	-0.116
-76.03	-0.164	-77.17	-0.153	-77.9	-0.092	-74.88	-0.099	-77.4	-0.116
-76.01	-0.164	-77.16	-0.153	-77.88	-0.092	-74.86	-0.099	-77.38	-0.116
-76	-0.164	-77.14	-0.153	-77.86	-0.092	-74.85	-0.099	-77.36	-0.116
-75.98	-0.164	-77.12	-0.153	-77.85	-0.092	-74.83	-0.099	-77.35	-0.116
-75.97	-0.164	-77.11	-0.153	-77.83	-0.092	-74.81	-0.099	-77.33	-0.116
-75.95	-0.164	-77.09	-0.153	-77.82	-0.092	-74.8	-0.099	-77.31	-0.116
-75.93	-0.164	-77.07	-0.153	-77.8	-0.092	-74.78	-0.099	-77.3	-0.116
-75.91	-0.164	-77.06	-0.153	-77.78	-0.092	-74.76	-0.099	-77.28	-0.116
-75.9	-0.164	-77.04	-0.153	-77.76	-0.092	-74.75	-0.099	-77.26	-0.116
-75.88	-0.164	-77.02	-0.153	-77.75	-0.092	-74.73	-0.099	-77.25	-0.116
-75.87	-0.164	-77.01	-0.153	-77.73	-0.092	-74.71	-0.099	-77.23	-0.116
-75.85	-0.164	-76.99	-0.153	-77.72	-0.092	-74.7	-0.099	-77.21	-0.116
-75.83	-0.164	-76.97	-0.153	-77.7	-0.092	-74.68	-0.099	-77.2	-0.116
-75.82	-0.164	-76.96	-0.153	-77.68	-0.092	-74.66	-0.099	-77.18	-0.116
-75.8	-0.164	-76.94	-0.153	-77.67	-0.092	-74.65	-0.099	-77.16	-0.116
-75.78	-0.164	-76.92	-0.153	-77.65	-0.092	-74.63	-0.099	-77.15	-0.116
-75.77	-0.164	-76.91	-0.153	-77.63	-0.092	-74.61	-0.099	-77.13	-0.116
-75.75	-0.164	-76.89	-0.153	-77.62	-0.092	-74.6	-0.099	-77.11	-0.116
-75.73	-0.164	-76.87	-0.153	-77.6	-0.092	-74.58	-0.099	-77.1	-0.116
-75.72	-0.164	-76.86	-0.154	-77.58	-0.092	-74.56	-0.099	-77.08	-0.116
-75.7	-0.165	-76.84	-0.154	-77.57	-0.092	-74.55	-0.099	-77.06	-0.116
-75.68	-0.165	-76.82	-0.154	-77.55	-0.092	-74.53	-0.099	-77.05	-0.116
-75.67	-0.165	-76.81	-0.154	-77.53	-0.092	-74.51	-0.099	-77.03	-0.116
-75.65	-0.165	-76.79	-0.154	-77.52	-0.092	-74.5	-0.099	-77.01	-0.116
-75.63	-0.165	-76.77	-0.154	-77.5	-0.092	-74.48	-0.099	-77	-0.116
-75.62	-0.165	-76.76	-0.154	-77.48	-0.092	-74.46	-0.099	-76.98	-0.116
-75.6	-0.165	-76.74	-0.154	-77.47	-0.092	-74.45	-0.099	-76.96	-0.116
-75.58	-0.165	-76.73	-0.154	-77.45	-0.092	-74.43	-0.099	-76.95	-0.116
-75.57	-0.165	-76.71	-0.154	-77.43	-0.092	-74.41	-0.099	-76.93	-0.116
-75.55	-0.165	-76.69	-0.154	-77.42	-0.092	-74.4	-0.099	-76.91	-0.116
-75.53	-0.165	-76.68	-0.154	-77.4	-0.092	-74.38	-0.099	-76.9	-0.116
-75.52	-0.165	-76.66	-0.154	-77.38	-0.092	-74.36	-0.099	-76.88	-0.116
-75.5	-0.165	-76.64	-0.154	-77.37	-0.092	-74.35	-0.099	-76.86	-0.116
-75.48	-0.165	-76.62	-0.154	-77.35	-0.092	-74.33	-0.099	-76.85	-0.116
-75.47	-0.165	-76.61	-0.154	-77.33	-0.092	-74.31	-0.099	-76.83	-0.116
-75.45	-0.165	-76.59	-0.154	-77.32	-0.092	-74.3	-0.099	-76.82	-0.116
-75.43	-0.165	-76.58	-0.154	-77.3	-0.092	-74.28	-0.099	-76.8	-0.116
-75.41	-0.165	-76.56	-0.154	-77.28	-0.092	-74.26	-0.099	-76.78	-0.116
-75.4	-0.165	-76.54	-0.154	-77.27	-0.092	-74.25	-0.099	-76.76	-0.116
-75.38	-0.165	-76.52	-0.154	-77.25	-0.092	-74.23	-0.099	-76.75	-0.116
-75.37	-0.165	-76.51	-0.154	-77.23	-0.092	-74.21	-0.099	-76.73	-0.116
-75.35	-0.165	-76.49	-0.154	-77.22	-0.092	-74.2	-0.099	-76.71	-0.116
-75.33	-0.165	-76.47	-0.154	-77.2	-0.092	-74.18	-0.099	-76.7	-0.117
-75.32	-0.165	-76.46	-0.154	-77.18	-0.092	-74.16	-0.099	-76.68	-0.117
-75.3	-0.165	-76.44	-0.154	-77.17	-0.092	-74.15	-0.099	-76.67	-0.117
-75.28	-0.165	-76.43	-0.154	-77.15	-0.092	-74.13	-0.099	-76.65	-0.117
-75.27	-0.165	-76.41	-0.154	-77.13	-0.092	-74.11	-0.099	-76.63	-0.117
-75.25	-0.165	-76.39	-0.154	-77.12	-0.092	-74.1	-0.099	-76.61	-0.117
-75.23	-0.165	-76.38	-0.154	-77.1	-0.092	-74.08	-0.099	-76.6	-0.117
-75.22	-0.165	-76.36	-0.154	-77.08	-0.092	-74.06	-0.099	-76.58	-0.117
-75.2	-0.165	-76.34	-0.154	-77.07	-0.092	-74.05	-0.099	-76.56	-0.117
-75.18	-0.165	-76.33	-0.154	-77.05	-0.093	-74.03	-0.099	-76.55	-0.117
-75.16	-0.165	-76.31	-0.154	-77.03	-0.093	-74.01	-0.099	-76.53	-0.117
-75.15	-0.165	-76.29	-0.154	-77.02	-0.093	-74	-0.099	-76.51	-0.117
-75.13	-0.165	-76.28	-0.154	-77	-0.093	-73.98	-0.099	-76.5	-0.117
-75.12	-0.165	-76.26	-0.154	-76.98	-0.093	-73.96	-0.099	-76.48	-0.117
-75.1	-0.165	-76.24	-0.154	-76.97	-0.093	-73.95	-0.099	-76.46	-0.117
-75.08	-0.165	-76.23	-0.154	-76.95	-0.093	-73.93	-0.099	-76.45	-0.117
-75.07	-0.165	-76.21	-0.154	-76.93	-0.093	-73.92	-0.099	-76.43	-0.117
-75.05	-0.165	-76.19	-0.154	-76.92	-0.093	-73.9	-0.099	-76.41	-0.117
-75.03	-0.165	-76.18	-0.154	-76.9	-0.093	-73.88	-0.099	-76.4	-0.117
-75.02	-0.165	-76.16	-0.154	-76.88	-0.093	-73.86	-0.099	-76.38	-0.117
-75	-0.165	-76.14	-0.154	-76.87	-0.093	-73.85	-0.099	-76.36	-0.117
-74.98	-0.165	-76.13	-0.154	-76.85	-0.093	-73.83	-0.099	-76.35	-0.117
-74.97	-0.165	-76.11	-0.154	-76.83	-0.093	-73.82	-0.099	-76.33	-0.117
-74.95	-0.165	-76.09	-0.154	-76.82	-0.093	-73.8	-0.099	-76.31	-0.117
-74.93	-0.165	-76.08	-0.154	-76.8	-0.093	-73.78	-0.099	-76.3	-0.117
-74.92	-0.165	-76.06	-0.154	-76.78	-0.093	-73.76	-0.099	-76.28	-0.117
-74.9	-0.165	-76.04	-0.154	-76.77	-0.093	-73.75	-0.099	-76.26	-0.117
-74.88	-0.165	-76.03	-0.154	-76.75	-0.093	-73.73	-0.099	-76.25	-0.117
-74.87	-0.165	-76.01	-0.154	-76.73	-0.093	-73.72	-0.099	-76.23	-0.117
-74.85	-0.165	-75.99	-0.154	-76.72	-0.093	-73.7	-0.099	-76.21	-0.117
-74.83	-0.165	-75.98	-0.154	-76.7	-0.093	-73.68	-0.099	-76.2	-0.117
-74.82	-0.165	-75.96	-0.154	-76.68	-0.093	-73.66	-0.099	-76.18	-0.117
-74.8	-0.166	-75.94	-0.154	-76.67	-0.093	-73.65	-0.099	-76.16	-0.117
-74.78	-0.166	-75.93	-0.154	-76.65	-0.093	-73.63	-0.099	-76.15	-0.117
-74.77	-0.166	-75.91	-0.154	-76.63	-0.093	-73.61	-0.099	-76.13	-0.117
-74.75	-0.166	-75.89	-0.154	-76.62	-0.093	-73.6	-0.099	-76.12	-0.117
-74.73	-0.166	-75.88	-0.155	-76.6	-0.093	-73.58	-0.099	-76.1	-0.117
-74.72	-0.166	-75.86	-0.155	-76.58	-0.093	-73.56	-0.099	-76.08	-0.117
-74.7	-0.166	-75.84	-0.155	-76.57	-0.093	-73.55	-0.1	-76.07	-0.117
-74.68	-0.166	-75.83	-0.155	-76.55	-0.093	-73.53	-0.1	-76.05	-0.117
-74.67	-0.166	-75.81	-0.155	-76.53	-0.093	-73.51	-0.1	-76.03	-0.117
-74.65	-0.166	-75.79	-0.155	-76.52	-0.093	-73.5	-0.1	-76.02	-0.117
-74.63	-0.166	-75.78	-0.155	-76.5	-0.093	-73.48	-0.1	-76	-0.117
-74.62	-0.166	-75.76	-0.155	-76.48	-0.093	-73.47	-0.1	-75.98	-0.117
-74.6	-0.166	-75.74	-0.155	-76.47	-0.093	-73.45	-0.1	-75.97	-0.117
-74.58	-0.166	-75.73	-0.155	-76.45	-0.093	-73.43	-0.1	-75.95	-0.117
-74.57	-0.166	-75.71	-0.155	-76.43	-0.093	-73.41	-0.1	-75.93	-0.117
-74.55	-0.166	-75.69	-0.155	-76.42	-0.093	-73.4	-0.1	-75.92	-0.117
-74.53	-0.166	-75.68	-0.155	-76.4	-0.093	-73.38	-0.1	-75.9	-0.117
-74.52	-0.166	-75.66	-0.155	-76.38	-0.093	-73.37	-0.1	-75.88	-0.117
-74.5	-0.166	-75.64	-0.155	-76.37	-0.093	-73.35	-0.1	-75.87	-0.117
-74.48	-0.166	-75.63	-0.155	-76.35	-0.093	-73.33	-0.1	-75.85	-0.117
-74.47	-0.166	-75.61	-0.155	-76.33	-0.093	-73.31	-0.1	-75.83	-0.117
-74.45	-0.166	-75.59	-0.155	-76.32	-0.093	-73.3	-0.1	-75.82	-0.117
-74.43	-0.166	-75.58	-0.155	-76.3	-0.093	-73.28	-0.1	-75.8	-0.117
-74.42	-0.166	-75.56	-0.155	-76.28	-0.093	-73.27	-0.1	-75.78	-0.117
-74.4	-0.166	-75.54	-0.155	-76.27	-0.093	-73.25	-0.1	-75.77	-0.117
-74.38	-0.166	-75.53	-0.155	-76.25	-0.093	-73.23	-0.1	-75.75	-0.118
-74.37	-0.166	-75.51	-0.155	-76.23	-0.093	-73.22	-0.1	-75.73	-0.118
-74.35	-0.166	-75.49	-0.155	-76.22	-0.093	-73.2	-0.1	-75.72	-0.118
-74.33	-0.166	-75.48	-0.155	-76.2	-0.093	-73.18	-0.1	-75.7	-0.118
-74.32	-0.166	-75.46	-0.155	-76.18	-0.093	-73.17	-0.1	-75.68	-0.118
-74.3	-0.166	-75.44	-0.155	-76.17	-0.093	-73.15	-0.1	-75.67	-0.118
-74.28	-0.166	-75.43	-0.155	-76.15	-0.093	-73.13	-0.1	-75.65	-0.118
-74.27	-0.166	-75.41	-0.155	-76.13	-0.093	-73.11	-0.1	-75.63	-0.118
-74.25	-0.166	-75.39	-0.155	-76.12	-0.093	-73.1	-0.1	-75.62	-0.118
-74.23	-0.166	-75.38	-0.155	-76.1	-0.093	-73.08	-0.1	-75.6	-0.118
-74.22	-0.166	-75.36	-0.155	-76.08	-0.093	-73.07	-0.1	-75.58	-0.118
-74.2	-0.166	-75.34	-0.155	-76.07	-0.093	-73.05	-0.1	-75.57	-0.118
-74.18	-0.166	-75.33	-0.155	-76.05	-0.093	-73.03	-0.1	-75.55	-0.118
-74.17	-0.166	-75.31	-0.155	-76.04	-0.093	-73.01	-0.1	-75.53	-0.118
-74.15	-0.166	-75.29	-0.155	-76.02	-0.093	-73	-0.1	-75.52	-0.118
-74.13	-0.166	-75.28	-0.155	-76	-0.093	-72.98	-0.1	-75.5	-0.118
-74.12	-0.166	-75.26	-0.155	-75.98	-0.093	-72.97	-0.1	-75.48	-0.118
-74.1	-0.166	-75.24	-0.155	-75.97	-0.093	-72.95	-0.1	-75.47	-0.118
-74.08	-0.166	-75.23	-0.155	-75.95	-0.093	-72.93	-0.1	-75.45	-0.118
-74.07	-0.166	-75.21	-0.155	-75.94	-0.093	-72.92	-0.1	-75.43	-0.118
-74.05	-0.166	-75.19	-0.155	-75.92	-0.094	-72.9	-0.1	-75.42	-0.118
-74.03	-0.166	-75.18	-0.155	-75.9	-0.094	-72.88	-0.1	-75.4	-0.118
-74.02	-0.166	-75.16	-0.155	-75.89	-0.094	-72.86	-0.1	-75.38	-0.118
-74	-0.166	-75.14	-0.155	-75.87	-0.094	-72.85	-0.1	-75.37	-0.118
-73.98	-0.166	-75.13	-0.155	-75.85	-0.094	-72.83	-0.1	-75.35	-0.118
-73.97	-0.166	-75.11	-0.155	-75.84	-0.094	-72.82	-0.1	-75.33	-0.118
-73.95	-0.166	-75.09	-0.155	-75.82	-0.094	-72.8	-0.1	-75.32	-0.118
-73.93	-0.166	-75.08	-0.155	-75.8	-0.094	-72.78	-0.1	-75.3	-0.118
-73.92	-0.166	-75.06	-0.155	-75.79	-0.094	-72.77	-0.1	-75.28	-0.118
-73.9	-0.166	-75.04	-0.155	-75.77	-0.094	-72.75	-0.1	-75.27	-0.118
-73.88	-0.166	-75.03	-0.155	-75.75	-0.094	-72.73	-0.1	-75.25	-0.118
-73.87	-0.166	-75.01	-0.155	-75.74	-0.094	-72.72	-0.1	-75.23	-0.118
-73.85	-0.166	-75	-0.155	-75.72	-0.094	-72.7	-0.1	-75.22	-0.118
-73.83	-0.166	-74.98	-0.155	-75.7	-0.094	-72.68	-0.1	-75.2	-0.118
-73.82	-0.166	-74.96	-0.155	-75.69	-0.094	-72.67	-0.1	-75.18	-0.118
-73.8	-0.166	-74.94	-0.155	-75.67	-0.094	-72.65	-0.1	-75.17	-0.118
-73.78	-0.166	-74.93	-0.156	-75.65	-0.094	-72.63	-0.1	-75.15	-0.118
-73.77	-0.166	-74.91	-0.156	-75.64	-0.094	-72.62	-0.1	-75.13	-0.118
-73.75	-0.166	-74.89	-0.156	-75.62	-0.094	-72.6	-0.1	-75.12	-0.118
-73.73	-0.166	-74.88	-0.156	-75.6	-0.094	-72.58	-0.1	-75.1	-0.118
-73.72	-0.166	-74.86	-0.156	-75.59	-0.094	-72.57	-0.1	-75.08	-0.118
-73.7	-0.166	-74.85	-0.156	-75.57	-0.094	-72.55	-0.1	-75.07	-0.118
-73.69	-0.166	-74.83	-0.156	-75.55	-0.094	-72.53	-0.1	-75.05	-0.118
-73.67	-0.167	-74.81	-0.156	-75.54	-0.094	-72.52	-0.1	-75.03	-0.118
-73.65	-0.167	-74.8	-0.156	-75.52	-0.094	-72.5	-0.1	-75.02	-0.118
-73.63	-0.167	-74.78	-0.156	-75.5	-0.094	-72.48	-0.1	-75	-0.118
-73.62	-0.167	-74.76	-0.156	-75.49	-0.094	-72.47	-0.1	-74.98	-0.118
-73.6	-0.167	-74.74	-0.156	-75.47	-0.094	-72.45	-0.1	-74.97	-0.118
-73.59	-0.167	-74.73	-0.156	-75.45	-0.094	-72.43	-0.1	-74.95	-0.118
-73.57	-0.167	-74.71	-0.156	-75.44	-0.094	-72.42	-0.1	-74.93	-0.118
-73.55	-0.167	-74.69	-0.156	-75.42	-0.094	-72.4	-0.1	-74.92	-0.118
-73.54	-0.167	-74.68	-0.156	-75.4	-0.094	-72.38	-0.101	-74.9	-0.118
-73.52	-0.167	-74.66	-0.156	-75.39	-0.094	-72.37	-0.101	-74.88	-0.118
-73.5	-0.167	-74.65	-0.156	-75.37	-0.094	-72.35	-0.101	-74.87	-0.118
-73.48	-0.167	-74.63	-0.156	-75.35	-0.094	-72.33	-0.101	-74.85	-0.118
-73.47	-0.167	-74.61	-0.156	-75.34	-0.094	-72.32	-0.101	-74.83	-0.118
-73.45	-0.167	-74.59	-0.156	-75.32	-0.094	-72.3	-0.101	-74.82	-0.118
-73.43	-0.167	-74.58	-0.156	-75.3	-0.094	-72.28	-0.101	-74.8	-0.118
-73.42	-0.167	-74.56	-0.156	-75.29	-0.094	-72.27	-0.101	-74.78	-0.118
-73.4	-0.167	-74.55	-0.156	-75.27	-0.094	-72.25	-0.101	-74.77	-0.118
-73.38	-0.167	-74.53	-0.156	-75.25	-0.094	-72.23	-0.101	-74.75	-0.118
-73.37	-0.167	-74.51	-0.156	-75.24	-0.094	-72.22	-0.101	-74.73	-0.118
-73.35	-0.167	-74.5	-0.156	-75.22	-0.094	-72.2	-0.101	-74.72	-0.118
-73.33	-0.167	-74.48	-0.156	-75.2	-0.094	-72.18	-0.101	-74.7	-0.118
-73.32	-0.167	-74.46	-0.156	-75.19	-0.094	-72.17	-0.101	-74.68	-0.118
-73.3	-0.167	-74.45	-0.156	-75.17	-0.094	-72.15	-0.101	-74.67	-0.118
-73.28	-0.167	-74.43	-0.156	-75.15	-0.094	-72.13	-0.101	-74.65	-0.118
-73.27	-0.167	-74.41	-0.156	-75.14	-0.094	-72.12	-0.101	-74.64	-0.118
-73.25	-0.167	-74.4	-0.156	-75.12	-0.094	-72.1	-0.101	-74.62	-0.118
-73.24	-0.167	-74.38	-0.156	-75.1	-0.094	-72.08	-0.101	-74.6	-0.118
-73.22	-0.167	-74.36	-0.156	-75.09	-0.094	-72.07	-0.101	-74.58	-0.118
-73.2	-0.167	-74.34	-0.156	-75.07	-0.094	-72.05	-0.101	-74.57	-0.118
-73.18	-0.167	-74.33	-0.156	-75.05	-0.094	-72.03	-0.101	-74.55	-0.118
-73.17	-0.167	-74.31	-0.156	-75.04	-0.094	-72.02	-0.101	-74.53	-0.119
-73.15	-0.167	-74.3	-0.156	-75.02	-0.094	-72	-0.101	-74.52	-0.119
-73.14	-0.167	-74.28	-0.156	-75	-0.094	-71.98	-0.101	-74.5	-0.119
-73.12	-0.167	-74.26	-0.156	-74.99	-0.094	-71.97	-0.101	-74.48	-0.119
-73.1	-0.167	-74.25	-0.156	-74.97	-0.094	-71.95	-0.101	-74.47	-0.119
-73.08	-0.167	-74.23	-0.156	-74.95	-0.094	-71.93	-0.101	-74.45	-0.119
-73.07	-0.167	-74.21	-0.156	-74.94	-0.094	-71.92	-0.101	-74.43	-0.119
-73.05	-0.167	-74.2	-0.156	-74.92	-0.094	-71.9	-0.101	-74.42	-0.119
-73.04	-0.167	-74.18	-0.156	-74.9	-0.094	-71.88	-0.101	-74.4	-0.119
-73.02	-0.167	-74.16	-0.156	-74.89	-0.094	-71.87	-0.101	-74.39	-0.119
-73	-0.167	-74.15	-0.156	-74.87	-0.094	-71.85	-0.101	-74.37	-0.119
-72.99	-0.167	-74.13	-0.156	-74.85	-0.094	-71.83	-0.101	-74.35	-0.119
-72.97	-0.167	-74.11	-0.156	-74.84	-0.094	-71.82	-0.101	-74.33	-0.119
-72.95	-0.167	-74.1	-0.156	-74.82	-0.094	-71.8	-0.101	-74.32	-0.119
-72.94	-0.167	-74.08	-0.156	-74.8	-0.094	-71.78	-0.101	-74.3	-0.119
-72.92	-0.167	-74.06	-0.156	-74.79	-0.094	-71.77	-0.101	-74.28	-0.119
-72.9	-0.167	-74.05	-0.156	-74.77	-0.095	-71.75	-0.101	-74.27	-0.119
-72.89	-0.167	-74.03	-0.156	-74.75	-0.095	-71.73	-0.101	-74.25	-0.119
-72.87	-0.167	-74.01	-0.156	-74.74	-0.095	-71.72	-0.101	-74.24	-0.119
-72.85	-0.167	-74	-0.156	-74.72	-0.095	-71.7	-0.101	-74.22	-0.119
-72.84	-0.167	-73.98	-0.156	-74.7	-0.095	-71.68	-0.101	-74.2	-0.119
-72.82	-0.167	-73.96	-0.156	-74.69	-0.095	-71.67	-0.101	-74.19	-0.119
-72.8	-0.167	-73.95	-0.156	-74.67	-0.095	-71.65	-0.101	-74.17	-0.119
-72.79	-0.167	-73.93	-0.156	-74.65	-0.095	-71.64	-0.101	-74.15	-0.119
-72.77	-0.167	-73.91	-0.157	-74.64	-0.095	-71.62	-0.101	-74.14	-0.119
-72.75	-0.167	-73.9	-0.157	-74.62	-0.095	-71.6	-0.101	-74.12	-0.119
-72.74	-0.167	-73.88	-0.157	-74.61	-0.095	-71.58	-0.101	-74.1	-0.119
-72.72	-0.167	-73.86	-0.157	-74.59	-0.095	-71.57	-0.101	-74.09	-0.119
-72.7	-0.168	-73.85	-0.157	-74.57	-0.095	-71.55	-0.101	-74.07	-0.119
-72.69	-0.168	-73.83	-0.157	-74.55	-0.095	-71.53	-0.101	-74.05	-0.119
-72.67	-0.168	-73.81	-0.157	-74.54	-0.095	-71.52	-0.101	-74.04	-0.119
-72.65	-0.168	-73.8	-0.157	-74.52	-0.095	-71.5	-0.101	-74.02	-0.119
-72.64	-0.168	-73.78	-0.157	-74.5	-0.095	-71.48	-0.101	-74	-0.119
-72.62	-0.168	-73.76	-0.157	-74.49	-0.095	-71.47	-0.101	-73.98	-0.119
-72.6	-0.168	-73.75	-0.157	-74.47	-0.095	-71.45	-0.101	-73.97	-0.119
-72.59	-0.168	-73.73	-0.157	-74.45	-0.095	-71.43	-0.101	-73.95	-0.119
-72.57	-0.168	-73.71	-0.157	-74.44	-0.095	-71.42	-0.101	-73.94	-0.119
-72.55	-0.168	-73.7	-0.157	-74.42	-0.095	-71.4	-0.101	-73.92	-0.119
-72.54	-0.168	-73.68	-0.157	-74.4	-0.095	-71.38	-0.101	-73.9	-0.119
-72.52	-0.168	-73.66	-0.157	-74.39	-0.095	-71.37	-0.101	-73.89	-0.119
-72.5	-0.168	-73.65	-0.157	-74.37	-0.095	-71.35	-0.101	-73.87	-0.119
-72.49	-0.168	-73.63	-0.157	-74.35	-0.095	-71.34	-0.101	-73.85	-0.119
-72.47	-0.168	-73.61	-0.157	-74.34	-0.095	-71.32	-0.101	-73.83	-0.119
-72.45	-0.168	-73.6	-0.157	-74.32	-0.095	-71.3	-0.101	-73.82	-0.119
-72.44	-0.168	-73.58	-0.157	-74.3	-0.095	-71.28	-0.101	-73.8	-0.119
-72.42	-0.168	-73.56	-0.157	-74.29	-0.095	-71.27	-0.101	-73.79	-0.119
-72.4	-0.168	-73.55	-0.157	-74.27	-0.095	-71.25	-0.101	-73.77	-0.119
-72.39	-0.168	-73.53	-0.157	-74.26	-0.095	-71.23	-0.101	-73.75	-0.119
-72.37	-0.168	-73.51	-0.157	-74.24	-0.095	-71.22	-0.101	-73.73	-0.119
-72.35	-0.168	-73.5	-0.157	-74.22	-0.095	-71.2	-0.101	-73.72	-0.119
-72.34	-0.168	-73.48	-0.157	-74.21	-0.095	-71.18	-0.101	-73.7	-0.119
-72.32	-0.168	-73.46	-0.157	-74.19	-0.095	-71.17	-0.101	-73.69	-0.119
-72.3	-0.168	-73.45	-0.157	-74.17	-0.095	-71.15	-0.101	-73.67	-0.119
-72.29	-0.168	-73.43	-0.157	-74.15	-0.095	-71.13	-0.101	-73.65	-0.119
-72.27	-0.168	-73.41	-0.157	-74.14	-0.095	-71.12	-0.101	-73.64	-0.119
-72.25	-0.168	-73.4	-0.157	-74.12	-0.095	-71.1	-0.101	-73.62	-0.119
-72.24	-0.168	-73.38	-0.157	-74.1	-0.095	-71.09	-0.101	-73.6	-0.119
-72.22	-0.168	-73.36	-0.157	-74.09	-0.095	-71.07	-0.101	-73.59	-0.119
-72.2	-0.168	-73.35	-0.157	-74.07	-0.095	-71.05	-0.101	-73.57	-0.119
-72.19	-0.168	-73.33	-0.157	-74.05	-0.095	-71.03	-0.101	-73.55	-0.119
-72.17	-0.168	-73.31	-0.157	-74.04	-0.095	-71.02	-0.101	-73.54	-0.119
-72.15	-0.168	-73.3	-0.157	-74.02	-0.095	-71	-0.101	-73.52	-0.119
-72.14	-0.168	-73.28	-0.157	-74	-0.095	-70.99	-0.102	-73.5	-0.119
-72.12	-0.168	-73.26	-0.157	-73.99	-0.095	-70.97	-0.102	-73.49	-0.119
-72.1	-0.168	-73.25	-0.157	-73.97	-0.095	-70.95	-0.102	-73.47	-0.119
-72.09	-0.168	-73.23	-0.157	-73.95	-0.095	-70.94	-0.102	-73.45	-0.119
-72.07	-0.168	-73.21	-0.157	-73.94	-0.095	-70.92	-0.102	-73.44	-0.119
-72.05	-0.168	-73.2	-0.157	-73.92	-0.095	-70.9	-0.102	-73.42	-0.119
-72.04	-0.168	-73.18	-0.157	-73.9	-0.095	-70.88	-0.102	-73.4	-0.119
-72.02	-0.168	-73.16	-0.157	-73.89	-0.095	-70.87	-0.102	-73.39	-0.119
-72	-0.168	-73.15	-0.157	-73.87	-0.095	-70.85	-0.102	-73.37	-0.119
-71.99	-0.168	-73.13	-0.157	-73.85	-0.095	-70.84	-0.102	-73.35	-0.119
-71.97	-0.168	-73.11	-0.157	-73.84	-0.095	-70.82	-0.102	-73.34	-0.119
-71.95	-0.168	-73.1	-0.157	-73.82	-0.095	-70.8	-0.102	-73.32	-0.119
-71.94	-0.168	-73.08	-0.157	-73.8	-0.095	-70.79	-0.102	-73.3	-0.119
-71.92	-0.168	-73.06	-0.157	-73.79	-0.095	-70.77	-0.102	-73.29	-0.119
-71.9	-0.168	-73.05	-0.157	-73.77	-0.095	-70.75	-0.102	-73.27	-0.12
-71.89	-0.168	-73.03	-0.157	-73.75	-0.095	-70.74	-0.102	-73.26	-0.12
-71.87	-0.168	-73.01	-0.157	-73.74	-0.095	-70.72	-0.102	-73.24	-0.12
-71.85	-0.168	-73	-0.157	-73.72	-0.095	-70.7	-0.102	-73.22	-0.12
-71.84	-0.168	-72.98	-0.157	-73.7	-0.095	-70.69	-0.102	-73.2	-0.12
-71.82	-0.168	-72.97	-0.157	-73.69	-0.095	-70.67	-0.102	-73.19	-0.12
-71.8	-0.168	-72.95	-0.157	-73.67	-0.095	-70.65	-0.102	-73.17	-0.12
-71.79	-0.168	-72.93	-0.157	-73.66	-0.095	-70.64	-0.102	-73.16	-0.12
-71.77	-0.168	-72.92	-0.157	-73.64	-0.095	-70.62	-0.102	-73.14	-0.12
-71.75	-0.168	-72.9	-0.157	-73.62	-0.095	-70.6	-0.102	-73.12	-0.12
-71.74	-0.168	-72.88	-0.157	-73.6	-0.095	-70.59	-0.102	-73.1	-0.12
-71.72	-0.168	-72.87	-0.157	-73.59	-0.095	-70.57	-0.102	-73.09	-0.12
-71.7	-0.168	-72.85	-0.158	-73.57	-0.095	-70.55	-0.102	-73.07	-0.12
-71.69	-0.168	-72.83	-0.158	-73.56	-0.095	-70.54	-0.102	-73.05	-0.12
-71.67	-0.168	-72.81	-0.158	-73.54	-0.095	-70.52	-0.102	-73.04	-0.12
-71.65	-0.168	-72.8	-0.158	-73.52	-0.095	-70.5	-0.102	-73.02	-0.12
-71.64	-0.168	-72.78	-0.158	-73.51	-0.095	-70.49	-0.102	-73	-0.12
-71.62	-0.168	-72.77	-0.158	-73.49	-0.095	-70.47	-0.102	-72.99	-0.12
-71.6	-0.168	-72.75	-0.158	-73.47	-0.095	-70.45	-0.102	-72.97	-0.12
-71.59	-0.168	-72.73	-0.158	-73.46	-0.095	-70.44	-0.102	-72.95	-0.12
-71.57	-0.168	-72.72	-0.158	-73.44	-0.095	-70.42	-0.102	-72.94	-0.12
-71.56	-0.168	-72.7	-0.158	-73.42	-0.096	-70.4	-0.102	-72.92	-0.12
-71.54	-0.168	-72.68	-0.158	-73.4	-0.096	-70.38	-0.102	-72.91	-0.12
-71.52	-0.168	-72.67	-0.158	-73.39	-0.096	-70.37	-0.102	-72.89	-0.12
-71.5	-0.168	-72.65	-0.158	-73.37	-0.096	-70.35	-0.102	-72.87	-0.12
-71.49	-0.168	-72.63	-0.158	-73.36	-0.096	-70.34	-0.102	-72.85	-0.12
-71.47	-0.168	-72.61	-0.158	-73.34	-0.096	-70.32	-0.102	-72.84	-0.12
-71.45	-0.168	-72.6	-0.158	-73.32	-0.096	-70.3	-0.102	-72.82	-0.12
-71.44	-0.168	-72.58	-0.158	-73.31	-0.096	-70.29	-0.102	-72.8	-0.12
-71.42	-0.168	-72.57	-0.158	-73.29	-0.096	-70.27	-0.102	-72.79	-0.12
-71.41	-0.168	-72.55	-0.158	-73.27	-0.096	-70.25	-0.102	-72.77	-0.12
-71.39	-0.168	-72.53	-0.158	-73.26	-0.096	-70.24	-0.102	-72.75	-0.12
-71.37	-0.168	-72.52	-0.158	-73.24	-0.096	-70.22	-0.102	-72.74	-0.12
-71.36	-0.169	-72.5	-0.158	-73.22	-0.096	-70.2	-0.102	-72.72	-0.12
-71.34	-0.169	-72.48	-0.158	-73.21	-0.096	-70.19	-0.102	-72.7	-0.12
-71.32	-0.169	-72.47	-0.158	-73.19	-0.096	-70.17	-0.102	-72.69	-0.12
-71.3	-0.169	-72.45	-0.158	-73.17	-0.096	-70.15	-0.102	-72.67	-0.12
-71.29	-0.169	-72.43	-0.158	-73.16	-0.096	-70.14	-0.102	-72.66	-0.12
-71.27	-0.169	-72.42	-0.158	-73.14	-0.096	-70.12	-0.102	-72.64	-0.12
-71.25	-0.169	-72.4	-0.158	-73.12	-0.096	-70.1	-0.102	-72.62	-0.12
-71.24	-0.169	-72.38	-0.158	-73.11	-0.096	-70.09	-0.102	-72.61	-0.12
-71.22	-0.169	-72.36	-0.158	-73.09	-0.096	-70.07	-0.102	-72.59	-0.12
-71.2	-0.169	-72.35	-0.158	-73.07	-0.096	-70.05	-0.102	-72.57	-0.12
-71.19	-0.169	-72.33	-0.158	-73.06	-0.096	-70.03	-0.102	-72.56	-0.12
-71.17	-0.169	-72.32	-0.158	-73.04	-0.096	-70.02	-0.103	-72.54	-0.12
-71.16	-0.169	-72.3	-0.158	-73.02	-0.096	-70	-0.103	-72.52	-0.12
-71.14	-0.169	-72.28	-0.158	-73.01	-0.096	-69.99	-0.103	-72.51	-0.12
-71.12	-0.169	-72.26	-0.158	-72.99	-0.096	-69.97	-0.103	-72.49	-0.12
-71.11	-0.169	-72.25	-0.158	-72.97	-0.096	-69.95	-0.103	-72.47	-0.12
-71.09	-0.169	-72.23	-0.158	-72.96	-0.096	-69.94	-0.103	-72.46	-0.12
-71.07	-0.169	-72.22	-0.158	-72.94	-0.096	-69.92	-0.103	-72.44	-0.12
-71.06	-0.169	-72.2	-0.158	-72.92	-0.096	-69.9	-0.103	-72.42	-0.12
-71.04	-0.169	-72.18	-0.158	-72.91	-0.096	-69.89	-0.103	-72.41	-0.12
-71.02	-0.169	-72.17	-0.158	-72.89	-0.096	-69.87	-0.103	-72.39	-0.12
-71	-0.169	-72.15	-0.158	-72.87	-0.096	-69.85	-0.103	-72.37	-0.12
-70.99	-0.169	-72.13	-0.158	-72.86	-0.096	-69.84	-0.103	-72.36	-0.12
-70.97	-0.169	-72.12	-0.158	-72.84	-0.096	-69.82	-0.103	-72.34	-0.12
-70.96	-0.169	-72.1	-0.158	-72.82	-0.096	-69.8	-0.103	-72.32	-0.12
-70.94	-0.169	-72.08	-0.158	-72.81	-0.096	-69.79	-0.103	-72.31	-0.12
-70.92	-0.169	-72.07	-0.158	-72.79	-0.096	-69.77	-0.103	-72.29	-0.121
-70.9	-0.169	-72.05	-0.158	-72.77	-0.096	-69.75	-0.103	-72.27	-0.121
-70.89	-0.169	-72.03	-0.158	-72.76	-0.096	-69.74	-0.103	-72.26	-0.121
-70.87	-0.169	-72.02	-0.158	-72.74	-0.096	-69.72	-0.103	-72.24	-0.121
-70.86	-0.169	-72	-0.158	-72.72	-0.096	-69.7	-0.103	-72.22	-0.121
-70.84	-0.169	-71.98	-0.158	-72.71	-0.096	-69.69	-0.103	-72.21	-0.121
-70.82	-0.169	-71.97	-0.158	-72.69	-0.096	-69.67	-0.103	-72.19	-0.121
-70.81	-0.169	-71.95	-0.158	-72.67	-0.096	-69.65	-0.103	-72.17	-0.121
-70.79	-0.169	-71.93	-0.158	-72.66	-0.096	-69.64	-0.103	-72.16	-0.121
-70.77	-0.169	-71.92	-0.158	-72.64	-0.096	-69.62	-0.103	-72.14	-0.121
-70.76	-0.169	-71.9	-0.158	-72.62	-0.096	-69.6	-0.103	-72.12	-0.121
-70.74	-0.169	-71.88	-0.158	-72.61	-0.096	-69.59	-0.103	-72.11	-0.121
-70.72	-0.169	-71.87	-0.158	-72.59	-0.096	-69.57	-0.103	-72.09	-0.121
-70.71	-0.169	-71.85	-0.158	-72.57	-0.096	-69.55	-0.103	-72.07	-0.121
-70.69	-0.169	-71.83	-0.158	-72.56	-0.096	-69.54	-0.103	-72.06	-0.121
-70.67	-0.169	-71.82	-0.158	-72.54	-0.096	-69.52	-0.103	-72.04	-0.121
-70.66	-0.169	-71.8	-0.158	-72.52	-0.096	-69.5	-0.103	-72.02	-0.121
-70.64	-0.169	-71.78	-0.158	-72.51	-0.096	-69.49	-0.103	-72.01	-0.121
-70.62	-0.169	-71.77	-0.158	-72.49	-0.096	-69.47	-0.103	-71.99	-0.121
-70.6	-0.169	-71.75	-0.158	-72.47	-0.096	-69.45	-0.103	-71.97	-0.121
-70.59	-0.169	-71.73	-0.158	-72.46	-0.096	-69.44	-0.103	-71.96	-0.121
-70.57	-0.169	-71.72	-0.158	-72.44	-0.096	-69.42	-0.103	-71.94	-0.121
-70.56	-0.169	-71.7	-0.158	-72.42	-0.096	-69.4	-0.103	-71.92	-0.121
-70.54	-0.169	-71.68	-0.158	-72.41	-0.096	-69.39	-0.103	-71.91	-0.121
-70.52	-0.169	-71.67	-0.158	-72.39	-0.096	-69.37	-0.103	-71.89	-0.121
-70.51	-0.169	-71.65	-0.159	-72.37	-0.096	-69.36	-0.103	-71.87	-0.121
-70.49	-0.169	-71.63	-0.159	-72.36	-0.096	-69.34	-0.103	-71.86	-0.121
-70.47	-0.169	-71.62	-0.159	-72.34	-0.096	-69.32	-0.103	-71.84	-0.121
-70.46	-0.169	-71.6	-0.159	-72.32	-0.096	-69.3	-0.103	-71.82	-0.121
-70.44	-0.169	-71.58	-0.159	-72.31	-0.096	-69.29	-0.103	-71.81	-0.121
-70.42	-0.169	-71.57	-0.159	-72.29	-0.096	-69.27	-0.103	-71.79	-0.121
-70.41	-0.169	-71.55	-0.159	-72.27	-0.096	-69.25	-0.103	-71.77	-0.121
-70.39	-0.169	-71.53	-0.159	-72.26	-0.096	-69.24	-0.103	-71.76	-0.121
-70.37	-0.169	-71.52	-0.159	-72.24	-0.097	-69.22	-0.103	-71.74	-0.121
-70.36	-0.17	-71.5	-0.159	-72.22	-0.097	-69.2	-0.103	-71.72	-0.121
-70.34	-0.17	-71.48	-0.159	-72.21	-0.097	-69.19	-0.103	-71.71	-0.121
-70.32	-0.17	-71.47	-0.159	-72.19	-0.097	-69.17	-0.103	-71.69	-0.121
-70.31	-0.17	-71.45	-0.159	-72.18	-0.097	-69.15	-0.103	-71.67	-0.121
-70.29	-0.17	-71.43	-0.159	-72.16	-0.097	-69.14	-0.103	-71.66	-0.121
-70.27	-0.17	-71.42	-0.159	-72.14	-0.097	-69.12	-0.103	-71.64	-0.121
-70.26	-0.17	-71.4	-0.159	-72.12	-0.097	-69.1	-0.103	-71.62	-0.121
-70.24	-0.17	-71.38	-0.159	-72.11	-0.097	-69.09	-0.104	-71.61	-0.121
-70.22	-0.17	-71.37	-0.159	-72.09	-0.097	-69.07	-0.104	-71.59	-0.121
-70.21	-0.17	-71.35	-0.159	-72.08	-0.097	-69.06	-0.104	-71.57	-0.121
-70.19	-0.17	-71.33	-0.159	-72.06	-0.097	-69.04	-0.104	-71.56	-0.121
-70.17	-0.17	-71.32	-0.159	-72.04	-0.097	-69.02	-0.104	-71.54	-0.121
-70.16	-0.17	-71.3	-0.159	-72.02	-0.097	-69.01	-0.104	-71.52	-0.121
-70.14	-0.17	-71.28	-0.159	-72.01	-0.097	-68.99	-0.104	-71.51	-0.121
-70.12	-0.17	-71.27	-0.159	-71.99	-0.097	-68.97	-0.104	-71.49	-0.121
-70.11	-0.17	-71.25	-0.159	-71.97	-0.097	-68.95	-0.104	-71.47	-0.121
-70.09	-0.17	-71.24	-0.159	-71.96	-0.097	-68.94	-0.104	-71.46	-0.121
-70.07	-0.17	-71.22	-0.159	-71.94	-0.097	-68.92	-0.104	-71.44	-0.121
-70.06	-0.17	-71.2	-0.159	-71.92	-0.097	-68.91	-0.104	-71.42	-0.121
-70.04	-0.17	-71.18	-0.159	-71.91	-0.097	-68.89	-0.104	-71.41	-0.121
-70.02	-0.17	-71.17	-0.159	-71.89	-0.097	-68.87	-0.104	-71.39	-0.121
-70.01	-0.17	-71.15	-0.159	-71.87	-0.097	-68.86	-0.104	-71.37	-0.121
-69.99	-0.17	-71.14	-0.159	-71.86	-0.097	-68.84	-0.104	-71.36	-0.121
-69.97	-0.17	-71.12	-0.159	-71.84	-0.097	-68.82	-0.104	-71.34	-0.121
-69.96	-0.17	-71.1	-0.159	-71.82	-0.097	-68.81	-0.104	-71.32	-0.121
-69.94	-0.17	-71.09	-0.159	-71.81	-0.097	-68.79	-0.104	-71.31	-0.121
-69.92	-0.17	-71.07	-0.159	-71.79	-0.097	-68.77	-0.104	-71.29	-0.121
-69.91	-0.17	-71.05	-0.159	-71.77	-0.097	-68.76	-0.104	-71.27	-0.121
-69.89	-0.17	-71.03	-0.159	-71.76	-0.097	-68.74	-0.104	-71.26	-0.121
-69.87	-0.17	-71.02	-0.159	-71.74	-0.097	-68.72	-0.104	-71.24	-0.121
-69.86	-0.17	-71	-0.159	-71.72	-0.097	-68.71	-0.104	-71.22	-0.121
-69.84	-0.17	-70.98	-0.159	-71.71	-0.097	-68.69	-0.104	-71.21	-0.121
-69.82	-0.17	-70.97	-0.159	-71.69	-0.097	-68.67	-0.104	-71.19	-0.121
-69.81	-0.17	-70.95	-0.159	-71.68	-0.097	-68.66	-0.104	-71.17	-0.121
-69.79	-0.17	-70.94	-0.159	-71.66	-0.097	-68.64	-0.104	-71.16	-0.121
-69.77	-0.17	-70.92	-0.159	-71.64	-0.097	-68.62	-0.104	-71.14	-0.121
-69.76	-0.17	-70.9	-0.159	-71.63	-0.097	-68.61	-0.104	-71.12	-0.122
-69.74	-0.17	-70.88	-0.159	-71.61	-0.097	-68.59	-0.104	-71.11	-0.122
-69.72	-0.17	-70.87	-0.159	-71.59	-0.097	-68.57	-0.104	-71.09	-0.122
-69.71	-0.17	-70.85	-0.159	-71.57	-0.097	-68.55	-0.104	-71.07	-0.122
-69.69	-0.17	-70.83	-0.159	-71.56	-0.097	-68.54	-0.104	-71.06	-0.122
-69.67	-0.17	-70.82	-0.159	-71.54	-0.097	-68.52	-0.104	-71.04	-0.122
-69.66	-0.17	-70.8	-0.159	-71.52	-0.097	-68.51	-0.104	-71.03	-0.122
-69.64	-0.17	-70.78	-0.159	-71.51	-0.097	-68.49	-0.104	-71.01	-0.122
-69.63	-0.17	-70.77	-0.159	-71.49	-0.097	-68.47	-0.104	-70.99	-0.122
-69.61	-0.17	-70.75	-0.159	-71.48	-0.097	-68.46	-0.104	-70.98	-0.122
-69.59	-0.17	-70.74	-0.159	-71.46	-0.097	-68.44	-0.104	-70.96	-0.122
-69.57	-0.17	-70.72	-0.159	-71.44	-0.097	-68.42	-0.104	-70.94	-0.122
-69.56	-0.17	-70.7	-0.159	-71.42	-0.097	-68.41	-0.104	-70.93	-0.122
-69.54	-0.17	-70.68	-0.159	-71.41	-0.097	-68.39	-0.104	-70.91	-0.122
-69.52	-0.17	-70.67	-0.159	-71.39	-0.097	-68.37	-0.104	-70.89	-0.122
-69.51	-0.17	-70.65	-0.159	-71.38	-0.097	-68.36	-0.104	-70.87	-0.122
-69.49	-0.17	-70.63	-0.159	-71.36	-0.097	-68.34	-0.104	-70.86	-0.122
-69.47	-0.17	-70.62	-0.159	-71.34	-0.097	-68.32	-0.104	-70.84	-0.122
-69.46	-0.17	-70.6	-0.159	-71.32	-0.097	-68.31	-0.104	-70.83	-0.122
-69.44	-0.17	-70.58	-0.159	-71.31	-0.097	-68.29	-0.104	-70.81	-0.122
-69.43	-0.17	-70.57	-0.16	-71.29	-0.097	-68.27	-0.104	-70.79	-0.122
-69.41	-0.17	-70.55	-0.16	-71.27	-0.097	-68.26	-0.104	-70.77	-0.122
-69.39	-0.17	-70.54	-0.16	-71.26	-0.097	-68.24	-0.104	-70.76	-0.122
-69.37	-0.17	-70.52	-0.16	-71.24	-0.097	-68.22	-0.104	-70.74	-0.122
-69.36	-0.17	-70.5	-0.16	-71.23	-0.097	-68.21	-0.104	-70.73	-0.122
-69.34	-0.17	-70.49	-0.16	-71.21	-0.097	-68.19	-0.104	-70.71	-0.122
-69.33	-0.17	-70.47	-0.16	-71.19	-0.097	-68.17	-0.104	-70.69	-0.122
-69.31	-0.17	-70.45	-0.16	-71.17	-0.097	-68.16	-0.104	-70.68	-0.122
-69.29	-0.17	-70.44	-0.16	-71.16	-0.097	-68.14	-0.104	-70.66	-0.122
-69.27	-0.17	-70.42	-0.16	-71.14	-0.097	-68.12	-0.104	-70.64	-0.122
-69.26	-0.17	-70.4	-0.16	-71.12	-0.097	-68.11	-0.104	-70.62	-0.122
-69.24	-0.171	-70.39	-0.16	-71.11	-0.097	-68.09	-0.104	-70.61	-0.122
-69.22	-0.171	-70.37	-0.16	-71.09	-0.097	-68.07	-0.104	-70.59	-0.122
-69.21	-0.171	-70.35	-0.16	-71.08	-0.097	-68.06	-0.104	-70.58	-0.122
-69.19	-0.171	-70.34	-0.16	-71.06	-0.097	-68.04	-0.104	-70.56	-0.122
-69.17	-0.171	-70.32	-0.16	-71.04	-0.097	-68.02	-0.104	-70.54	-0.122
-69.16	-0.171	-70.3	-0.16	-71.03	-0.097	-68.01	-0.104	-70.53	-0.122
-69.14	-0.171	-70.29	-0.16	-71.01	-0.097	-67.99	-0.104	-70.51	-0.122
-69.13	-0.171	-70.27	-0.16	-70.99	-0.097	-67.97	-0.104	-70.49	-0.122
-69.11	-0.171	-70.25	-0.16	-70.98	-0.097	-67.95	-0.104	-70.47	-0.122
-69.09	-0.171	-70.24	-0.16	-70.96	-0.097	-67.94	-0.104	-70.46	-0.122
-69.08	-0.171	-70.22	-0.16	-70.94	-0.097	-67.92	-0.104	-70.44	-0.122
-69.06	-0.171	-70.2	-0.16	-70.93	-0.097	-67.9	-0.104	-70.43	-0.122
-69.04	-0.171	-70.19	-0.16	-70.91	-0.097	-67.89	-0.104	-70.41	-0.122
-69.03	-0.171	-70.17	-0.16	-70.89	-0.097	-67.87	-0.104	-70.39	-0.122
-69.01	-0.171	-70.15	-0.16	-70.88	-0.097	-67.86	-0.104	-70.37	-0.122
-68.99	-0.171	-70.14	-0.16	-70.86	-0.097	-67.84	-0.104	-70.36	-0.122
-68.97	-0.171	-70.12	-0.16	-70.84	-0.097	-67.82	-0.105	-70.34	-0.122
-68.96	-0.171	-70.1	-0.16	-70.83	-0.097	-67.81	-0.105	-70.33	-0.122
-68.94	-0.171	-70.09	-0.16	-70.81	-0.097	-67.79	-0.105	-70.31	-0.122
-68.92	-0.171	-70.07	-0.16	-70.79	-0.097	-67.77	-0.105	-70.29	-0.122
-68.91	-0.171	-70.05	-0.16	-70.78	-0.097	-67.76	-0.105	-70.28	-0.122
-68.89	-0.171	-70.04	-0.16	-70.76	-0.097	-67.74	-0.105	-70.26	-0.122
-68.87	-0.171	-70.02	-0.16	-70.74	-0.097	-67.72	-0.105	-70.24	-0.122
-68.86	-0.171	-70	-0.16	-70.73	-0.097	-67.71	-0.105	-70.23	-0.122
-68.84	-0.171	-69.99	-0.16	-70.71	-0.097	-67.69	-0.105	-70.21	-0.122
-68.83	-0.171	-69.97	-0.16	-70.69	-0.098	-67.67	-0.105	-70.19	-0.122
-68.81	-0.171	-69.95	-0.16	-70.68	-0.098	-67.66	-0.105	-70.17	-0.122
-68.79	-0.171	-69.94	-0.16	-70.66	-0.098	-67.64	-0.105	-70.16	-0.122
-68.78	-0.171	-69.92	-0.16	-70.64	-0.098	-67.62	-0.105	-70.14	-0.122
-68.76	-0.171	-69.9	-0.16	-70.63	-0.098	-67.61	-0.105	-70.12	-0.122
-68.74	-0.171	-69.89	-0.16	-70.61	-0.098	-67.59	-0.105	-70.11	-0.122
-68.73	-0.171	-69.87	-0.16	-70.59	-0.098	-67.57	-0.105	-70.09	-0.122
-68.71	-0.171	-69.85	-0.16	-70.58	-0.098	-67.56	-0.105	-70.08	-0.122
-68.69	-0.171	-69.84	-0.16	-70.56	-0.098	-67.54	-0.105	-70.06	-0.122
-68.68	-0.171	-69.82	-0.16	-70.54	-0.098	-67.52	-0.105	-70.04	-0.122
-68.66	-0.171	-69.8	-0.16	-70.53	-0.098	-67.51	-0.105	-70.03	-0.122
-68.64	-0.171	-69.79	-0.16	-70.51	-0.098	-67.49	-0.105	-70.01	-0.122
-68.63	-0.171	-69.77	-0.16	-70.49	-0.098	-67.47	-0.105	-69.99	-0.122
-68.61	-0.171	-69.75	-0.16	-70.48	-0.098	-67.46	-0.105	-69.98	-0.122
-68.59	-0.171	-69.74	-0.16	-70.46	-0.098	-67.44	-0.105	-69.96	-0.122
-68.58	-0.171	-69.72	-0.16	-70.44	-0.098	-67.42	-0.105	-69.94	-0.123
-68.56	-0.171	-69.7	-0.16	-70.43	-0.098	-67.41	-0.105	-69.92	-0.123
-68.54	-0.171	-69.69	-0.16	-70.41	-0.098	-67.39	-0.105	-69.91	-0.123
-68.53	-0.171	-69.67	-0.16	-70.39	-0.098	-67.37	-0.105	-69.89	-0.123
-68.51	-0.171	-69.65	-0.16	-70.37	-0.098	-67.36	-0.105	-69.88	-0.123
-68.49	-0.171	-69.64	-0.16	-70.36	-0.098	-67.34	-0.105	-69.86	-0.123
-68.48	-0.171	-69.62	-0.16	-70.34	-0.098	-67.32	-0.105	-69.84	-0.123
-68.46	-0.171	-69.6	-0.161	-70.33	-0.098	-67.31	-0.105	-69.83	-0.123
-68.44	-0.171	-69.59	-0.161	-70.31	-0.098	-67.29	-0.105	-69.81	-0.123
-68.43	-0.171	-69.57	-0.161	-70.29	-0.098	-67.27	-0.105	-69.79	-0.123
-68.41	-0.171	-69.55	-0.161	-70.28	-0.098	-67.26	-0.105	-69.78	-0.123
-68.39	-0.171	-69.54	-0.161	-70.26	-0.098	-67.24	-0.105	-69.76	-0.123
-68.38	-0.171	-69.52	-0.161	-70.24	-0.098	-67.22	-0.105	-69.74	-0.123
-68.36	-0.171	-69.5	-0.161	-70.23	-0.098	-67.21	-0.105	-69.73	-0.123
-68.34	-0.171	-69.49	-0.161	-70.21	-0.098	-67.19	-0.105	-69.71	-0.123
-68.33	-0.171	-69.47	-0.161	-70.19	-0.098	-67.17	-0.105	-69.69	-0.123
-68.31	-0.171	-69.45	-0.161	-70.18	-0.098	-67.16	-0.105	-69.68	-0.123
-68.29	-0.171	-69.44	-0.161	-70.16	-0.098	-67.14	-0.105	-69.66	-0.123
-68.28	-0.171	-69.42	-0.161	-70.14	-0.098	-67.12	-0.105	-69.64	-0.123
-68.26	-0.171	-69.4	-0.161	-70.13	-0.098	-67.11	-0.105	-69.63	-0.123
-68.24	-0.171	-69.39	-0.161	-70.11	-0.098	-67.09	-0.105	-69.61	-0.123
-68.23	-0.171	-69.37	-0.161	-70.09	-0.098	-67.07	-0.105	-69.59	-0.123
-68.21	-0.171	-69.35	-0.161	-70.08	-0.098	-67.06	-0.105	-69.58	-0.123
-68.2	-0.172	-69.34	-0.161	-70.06	-0.098	-67.04	-0.105	-69.56	-0.123
-68.18	-0.172	-69.32	-0.161	-70.04	-0.098	-67.02	-0.105	-69.54	-0.123
-68.16	-0.172	-69.3	-0.161	-70.03	-0.098	-67.01	-0.105	-69.53	-0.123
-68.14	-0.172	-69.29	-0.161	-70.01	-0.098	-66.99	-0.105	-69.51	-0.123
-68.13	-0.172	-69.27	-0.161	-69.99	-0.098	-66.97	-0.105	-69.49	-0.123
-68.11	-0.172	-69.25	-0.161	-69.98	-0.098	-66.96	-0.105	-69.48	-0.123
-68.09	-0.172	-69.24	-0.161	-69.96	-0.098	-66.94	-0.105	-69.46	-0.123
-68.08	-0.172	-69.22	-0.161	-69.94	-0.098	-66.93	-0.105	-69.44	-0.123
-68.06	-0.172	-69.2	-0.161	-69.93	-0.098	-66.91	-0.105	-69.43	-0.123
-68.05	-0.172	-69.19	-0.161	-69.91	-0.098	-66.89	-0.105	-69.41	-0.123
-68.03	-0.172	-69.17	-0.161	-69.89	-0.098	-66.88	-0.105	-69.39	-0.123
-68.01	-0.172	-69.15	-0.161	-69.88	-0.098	-66.86	-0.105	-69.38	-0.123
-67.99	-0.172	-69.14	-0.161	-69.86	-0.098	-66.84	-0.105	-69.36	-0.123
-67.98	-0.172	-69.12	-0.161	-69.85	-0.098	-66.82	-0.105	-69.34	-0.123
-67.96	-0.172	-69.11	-0.161	-69.83	-0.098	-66.81	-0.105	-69.33	-0.123
-67.94	-0.172	-69.09	-0.161	-69.81	-0.098	-66.79	-0.105	-69.31	-0.123
-67.93	-0.172	-69.07	-0.161	-69.79	-0.098	-66.77	-0.105	-69.29	-0.123
-67.91	-0.172	-69.05	-0.161	-69.78	-0.098	-66.76	-0.105	-69.28	-0.123
-67.89	-0.172	-69.04	-0.161	-69.76	-0.098	-66.74	-0.105	-69.26	-0.123
-67.88	-0.172	-69.02	-0.161	-69.74	-0.098	-66.73	-0.105	-69.24	-0.123
-67.86	-0.172	-69	-0.161	-69.73	-0.098	-66.71	-0.105	-69.23	-0.123
-67.84	-0.172	-68.99	-0.161	-69.71	-0.098	-66.69	-0.105	-69.21	-0.123
-67.83	-0.172	-68.97	-0.161	-69.69	-0.098	-66.67	-0.105	-69.19	-0.123
-67.81	-0.172	-68.95	-0.161	-69.68	-0.098	-66.66	-0.106	-69.18	-0.123
-67.79	-0.172	-68.94	-0.161	-69.66	-0.098	-66.64	-0.106	-69.16	-0.123
-67.78	-0.172	-68.92	-0.161	-69.64	-0.098	-66.63	-0.106	-69.14	-0.123
-67.76	-0.172	-68.91	-0.161	-69.63	-0.098	-66.61	-0.106	-69.13	-0.123
-67.74	-0.172	-68.89	-0.161	-69.61	-0.098	-66.59	-0.106	-69.11	-0.123
-67.73	-0.172	-68.87	-0.161	-69.59	-0.098	-66.58	-0.106	-69.09	-0.123
-67.71	-0.172	-68.85	-0.161	-69.58	-0.098	-66.56	-0.106	-69.08	-0.123
-67.69	-0.172	-68.84	-0.161	-69.56	-0.098	-66.54	-0.106	-69.06	-0.123
-67.68	-0.172	-68.82	-0.161	-69.54	-0.098	-66.53	-0.106	-69.04	-0.123
-67.66	-0.172	-68.8	-0.161	-69.53	-0.098	-66.51	-0.106	-69.03	-0.123
-67.64	-0.172	-68.79	-0.161	-69.51	-0.098	-66.49	-0.106	-69.01	-0.123
-67.63	-0.172	-68.77	-0.161	-69.5	-0.098	-66.47	-0.106	-68.99	-0.123
-67.61	-0.172	-68.76	-0.161	-69.48	-0.098	-66.46	-0.106	-68.98	-0.123
-67.59	-0.172	-68.74	-0.161	-69.46	-0.098	-66.44	-0.106	-68.96	-0.124
-67.58	-0.172	-68.72	-0.161	-69.44	-0.099	-66.42	-0.106	-68.94	-0.124
-67.56	-0.172	-68.71	-0.161	-69.43	-0.099	-66.41	-0.106	-68.93	-0.124
-67.54	-0.172	-68.69	-0.161	-69.41	-0.099	-66.39	-0.106	-68.91	-0.124
-67.53	-0.172	-68.67	-0.162	-69.4	-0.099	-66.38	-0.106	-68.89	-0.124
-67.51	-0.172	-68.66	-0.162	-69.38	-0.099	-66.36	-0.106	-68.88	-0.124
-67.49	-0.172	-68.64	-0.162	-69.36	-0.099	-66.34	-0.106	-68.86	-0.124
-67.48	-0.172	-68.62	-0.162	-69.35	-0.099	-66.33	-0.106	-68.84	-0.124
-67.46	-0.172	-68.61	-0.162	-69.33	-0.099	-66.31	-0.106	-68.83	-0.124
-67.44	-0.172	-68.59	-0.162	-69.31	-0.099	-66.29	-0.106	-68.81	-0.124
-67.43	-0.172	-68.57	-0.162	-69.3	-0.099	-66.27	-0.106	-68.79	-0.124
-67.41	-0.172	-68.55	-0.162	-69.28	-0.099	-66.26	-0.106	-68.78	-0.124
-67.4	-0.172	-68.54	-0.162	-69.26	-0.099	-66.24	-0.106	-68.76	-0.124
-67.38	-0.172	-68.52	-0.162	-69.25	-0.099	-66.23	-0.106	-68.74	-0.124
-67.36	-0.172	-68.51	-0.162	-69.23	-0.099	-66.21	-0.106	-68.73	-0.124
-67.34	-0.173	-68.49	-0.162	-69.21	-0.099	-66.19	-0.106	-68.71	-0.124
-67.33	-0.173	-68.47	-0.162	-69.2	-0.099	-66.18	-0.106	-68.7	-0.124
-67.31	-0.173	-68.45	-0.162	-69.18	-0.099	-66.16	-0.106	-68.68	-0.124
-67.29	-0.173	-68.44	-0.162	-69.16	-0.099	-66.14	-0.106	-68.66	-0.124
-67.28	-0.173	-68.42	-0.162	-69.15	-0.099	-66.13	-0.106	-68.64	-0.124
-67.26	-0.173	-68.4	-0.162	-69.13	-0.099	-66.11	-0.106	-68.63	-0.124
-67.24	-0.173	-68.39	-0.162	-69.11	-0.099	-66.09	-0.106	-68.61	-0.124
-67.23	-0.173	-68.37	-0.162	-69.1	-0.099	-66.07	-0.106	-68.59	-0.124
-67.21	-0.173	-68.36	-0.162	-69.08	-0.099	-66.06	-0.106	-68.58	-0.124
-67.19	-0.173	-68.34	-0.162	-69.06	-0.099	-66.04	-0.106	-68.56	-0.124
-67.18	-0.173	-68.32	-0.162	-69.05	-0.099	-66.03	-0.106	-68.55	-0.124
-67.16	-0.173	-68.31	-0.162	-69.03	-0.099	-66.01	-0.106	-68.53	-0.124
-67.14	-0.173	-68.29	-0.162	-69.01	-0.099	-65.99	-0.106	-68.51	-0.124
-67.13	-0.173	-68.27	-0.162	-69	-0.099	-65.98	-0.106	-68.49	-0.124
-67.11	-0.173	-68.26	-0.162	-68.98	-0.099	-65.96	-0.106	-68.48	-0.124
-67.09	-0.173	-68.24	-0.162	-68.96	-0.099	-65.94	-0.106	-68.46	-0.124
-67.08	-0.173	-68.22	-0.162	-68.95	-0.099	-65.93	-0.106	-68.44	-0.124
-67.06	-0.173	-68.21	-0.162	-68.93	-0.099	-65.91	-0.106	-68.43	-0.124
-67.04	-0.173	-68.19	-0.162	-68.91	-0.099	-65.89	-0.106	-68.41	-0.124
-67.03	-0.173	-68.17	-0.162	-68.9	-0.099	-65.88	-0.106	-68.39	-0.124
-67.01	-0.173	-68.16	-0.162	-68.88	-0.099	-65.86	-0.106	-68.38	-0.124
-67	-0.173	-68.14	-0.162	-68.86	-0.099	-65.84	-0.107	-68.36	-0.124
-66.98	-0.173	-68.12	-0.162	-68.85	-0.099	-65.83	-0.107	-68.34	-0.124
-66.96	-0.173	-68.11	-0.162	-68.83	-0.099	-65.81	-0.107	-68.33	-0.124
-66.95	-0.173	-68.09	-0.162	-68.81	-0.099	-65.79	-0.107	-68.31	-0.124
-66.93	-0.173	-68.07	-0.162	-68.8	-0.099	-65.78	-0.107	-68.3	-0.124
-66.91	-0.173	-68.06	-0.162	-68.78	-0.099	-65.76	-0.107	-68.28	-0.124
-66.9	-0.173	-68.04	-0.162	-68.76	-0.099	-65.74	-0.107	-68.26	-0.124
-66.88	-0.173	-68.02	-0.162	-68.75	-0.099	-65.73	-0.107	-68.25	-0.124
-66.86	-0.173	-68.01	-0.162	-68.73	-0.099	-65.71	-0.107	-68.23	-0.124
-66.85	-0.173	-67.99	-0.162	-68.71	-0.099	-65.69	-0.107	-68.21	-0.124
-66.83	-0.173	-67.97	-0.162	-68.7	-0.099	-65.68	-0.107	-68.19	-0.124
-66.81	-0.173	-67.96	-0.162	-68.68	-0.099	-65.66	-0.107	-68.18	-0.124
-66.8	-0.173	-67.94	-0.162	-68.66	-0.099	-65.64	-0.107	-68.16	-0.124
-66.78	-0.173	-67.92	-0.162	-68.65	-0.099	-65.63	-0.107	-68.15	-0.124
-66.76	-0.173	-67.91	-0.162	-68.63	-0.099	-65.61	-0.107	-68.13	-0.124
-66.75	-0.173	-67.89	-0.162	-68.61	-0.099	-65.59	-0.107	-68.11	-0.124
-66.73	-0.173	-67.87	-0.162	-68.6	-0.099	-65.58	-0.107	-68.1	-0.124
-66.71	-0.173	-67.86	-0.162	-68.58	-0.099	-65.56	-0.107	-68.08	-0.124
-66.7	-0.173	-67.84	-0.163	-68.56	-0.099	-65.54	-0.107	-68.06	-0.125
-66.68	-0.173	-67.82	-0.163	-68.55	-0.099	-65.53	-0.107	-68.04	-0.125
-66.66	-0.173	-67.81	-0.163	-68.53	-0.099	-65.51	-0.107	-68.03	-0.125
-66.65	-0.173	-67.79	-0.163	-68.51	-0.099	-65.49	-0.107	-68.01	-0.125
-66.63	-0.173	-67.77	-0.163	-68.5	-0.099	-65.48	-0.107	-68	-0.125
-66.61	-0.173	-67.76	-0.163	-68.48	-0.099	-65.46	-0.107	-67.98	-0.125
-66.6	-0.173	-67.74	-0.163	-68.46	-0.099	-65.45	-0.107	-67.96	-0.125
-66.58	-0.173	-67.72	-0.163	-68.45	-0.099	-65.43	-0.107	-67.95	-0.125
-66.56	-0.173	-67.71	-0.163	-68.43	-0.099	-65.41	-0.107	-67.93	-0.125
-66.55	-0.174	-67.69	-0.163	-68.41	-0.099	-65.39	-0.107	-67.91	-0.125
-66.53	-0.174	-67.67	-0.163	-68.4	-0.099	-65.38	-0.107	-67.9	-0.125
-66.51	-0.174	-67.66	-0.163	-68.38	-0.099	-65.36	-0.107	-67.88	-0.125
-66.5	-0.174	-67.64	-0.163	-68.36	-0.099	-65.34	-0.107	-67.86	-0.125
-66.48	-0.174	-67.62	-0.163	-68.35	-0.099	-65.33	-0.107	-67.85	-0.125
-66.46	-0.174	-67.6	-0.163	-68.33	-0.1	-65.31	-0.107	-67.83	-0.125
-66.45	-0.174	-67.59	-0.163	-68.31	-0.1	-65.29	-0.107	-67.81	-0.125
-66.43	-0.174	-67.57	-0.163	-68.3	-0.1	-65.28	-0.107	-67.8	-0.125
-66.41	-0.174	-67.56	-0.163	-68.28	-0.1	-65.26	-0.107	-67.78	-0.125
-66.4	-0.174	-67.54	-0.163	-68.26	-0.1	-65.24	-0.107	-67.76	-0.125
-66.38	-0.174	-67.52	-0.163	-68.25	-0.1	-65.23	-0.107	-67.75	-0.125
-66.36	-0.174	-67.51	-0.163	-68.23	-0.1	-65.21	-0.107	-67.73	-0.125
-66.35	-0.174	-67.49	-0.163	-68.21	-0.1	-65.19	-0.107	-67.71	-0.125
-66.33	-0.174	-67.47	-0.163	-68.2	-0.1	-65.18	-0.107	-67.7	-0.125
-66.31	-0.174	-67.46	-0.163	-68.18	-0.1	-65.16	-0.107	-67.68	-0.125
-66.3	-0.174	-67.44	-0.163	-68.16	-0.1	-65.14	-0.108	-67.66	-0.125
-66.28	-0.174	-67.42	-0.163	-68.15	-0.1	-65.13	-0.108	-67.65	-0.125
-66.26	-0.174	-67.41	-0.163	-68.13	-0.1	-65.11	-0.108	-67.63	-0.125
-66.25	-0.174	-67.39	-0.163	-68.11	-0.1	-65.09	-0.108	-67.61	-0.125
-66.23	-0.174	-67.37	-0.163	-68.1	-0.1	-65.08	-0.108	-67.6	-0.125
-66.21	-0.174	-67.36	-0.163	-68.08	-0.1	-65.06	-0.108	-67.58	-0.125
-66.2	-0.174	-67.34	-0.163	-68.06	-0.1	-65.04	-0.108	-67.56	-0.125
-66.18	-0.174	-67.32	-0.163	-68.05	-0.1	-65.03	-0.108	-67.54	-0.125
-66.16	-0.174	-67.31	-0.163	-68.03	-0.1	-65.01	-0.108	-67.53	-0.125
-66.15	-0.174	-67.29	-0.163	-68.02	-0.1	-64.99	-0.108	-67.51	-0.125
-66.13	-0.174	-67.27	-0.163	-68	-0.1	-64.98	-0.108	-67.5	-0.125
-66.11	-0.174	-67.26	-0.163	-67.98	-0.1	-64.96	-0.108	-67.48	-0.125
-66.1	-0.174	-67.24	-0.163	-67.97	-0.1	-64.94	-0.108	-67.46	-0.125
-66.08	-0.174	-67.22	-0.163	-67.95	-0.1	-64.93	-0.108	-67.44	-0.125
-66.06	-0.174	-67.21	-0.163	-67.93	-0.1	-64.91	-0.108	-67.43	-0.125
-66.05	-0.174	-67.19	-0.163	-67.91	-0.1	-64.9	-0.108	-67.41	-0.125
-66.03	-0.174	-67.17	-0.163	-67.9	-0.1	-64.88	-0.108	-67.4	-0.125
-66.01	-0.174	-67.16	-0.163	-67.88	-0.1	-64.86	-0.108	-67.38	-0.125
-66	-0.174	-67.14	-0.163	-67.86	-0.1	-64.84	-0.108	-67.36	-0.125
-65.98	-0.174	-67.12	-0.163	-67.85	-0.1	-64.83	-0.108	-67.35	-0.125
-65.96	-0.174	-67.11	-0.163	-67.83	-0.1	-64.81	-0.108	-67.33	-0.125
-65.95	-0.174	-67.09	-0.163	-67.81	-0.1	-64.79	-0.108	-67.31	-0.125
-65.93	-0.174	-67.07	-0.164	-67.8	-0.1	-64.78	-0.108	-67.3	-0.125
-65.91	-0.174	-67.06	-0.164	-67.78	-0.1	-64.76	-0.108	-67.28	-0.125
-65.9	-0.175	-67.04	-0.164	-67.76	-0.1	-64.74	-0.108	-67.26	-0.125
-65.88	-0.175	-67.02	-0.164	-67.75	-0.1	-64.73	-0.108	-67.25	-0.125
-65.86	-0.175	-67.01	-0.164	-67.73	-0.1	-64.71	-0.108	-67.23	-0.126
-65.85	-0.175	-66.99	-0.164	-67.71	-0.1	-64.7	-0.108	-67.21	-0.126
-65.83	-0.175	-66.97	-0.164	-67.7	-0.1	-64.68	-0.108	-67.2	-0.126
-65.81	-0.175	-66.96	-0.164	-67.68	-0.1	-64.66	-0.108	-67.18	-0.126
-65.8	-0.175	-66.94	-0.164	-67.66	-0.1	-64.64	-0.108	-67.16	-0.126
-65.78	-0.175	-66.92	-0.164	-67.65	-0.1	-64.63	-0.108	-67.15	-0.126
-65.77	-0.175	-66.91	-0.164	-67.63	-0.1	-64.61	-0.108	-67.13	-0.126
-65.75	-0.175	-66.89	-0.164	-67.62	-0.1	-64.6	-0.108	-67.11	-0.126
-65.73	-0.175	-66.87	-0.164	-67.6	-0.1	-64.58	-0.108	-67.1	-0.126
-65.72	-0.175	-66.86	-0.164	-67.58	-0.1	-64.56	-0.108	-67.08	-0.126
-65.7	-0.175	-66.84	-0.164	-67.56	-0.1	-64.55	-0.108	-67.06	-0.126
-65.68	-0.175	-66.82	-0.164	-67.55	-0.1	-64.53	-0.108	-67.05	-0.126
-65.66	-0.175	-66.81	-0.164	-67.53	-0.1	-64.51	-0.109	-67.03	-0.126
-65.65	-0.175	-66.79	-0.164	-67.51	-0.1	-64.5	-0.109	-67.01	-0.126
-65.63	-0.175	-66.78	-0.164	-67.5	-0.1	-64.48	-0.109	-67	-0.126
-65.62	-0.175	-66.76	-0.164	-67.48	-0.1	-64.46	-0.109	-66.98	-0.126
-65.6	-0.175	-66.74	-0.164	-67.46	-0.1	-64.45	-0.109	-66.96	-0.126
-65.58	-0.175	-66.73	-0.164	-67.45	-0.1	-64.43	-0.109	-66.95	-0.126
-65.56	-0.175	-66.71	-0.164	-67.43	-0.1	-64.41	-0.109	-66.93	-0.126
-65.55	-0.175	-66.69	-0.164	-67.41	-0.1	-64.39	-0.109	-66.91	-0.126
-65.53	-0.175	-66.68	-0.164	-67.4	-0.1	-64.38	-0.109	-66.9	-0.126
-65.52	-0.175	-66.66	-0.164	-67.38	-0.1	-64.36	-0.109	-66.88	-0.126
-65.5	-0.175	-66.64	-0.164	-67.36	-0.1	-64.35	-0.109	-66.86	-0.126
-65.48	-0.175	-66.62	-0.164	-67.35	-0.1	-64.33	-0.109	-66.85	-0.126
-65.47	-0.175	-66.61	-0.164	-67.33	-0.1	-64.31	-0.11	-66.83	-0.126
-65.45	-0.175	-66.59	-0.164	-67.32	-0.1	-64.29	-0.11	-66.81	-0.126
-65.43	-0.175	-66.58	-0.164	-67.3	-0.1	-64.28	-0.11	-66.8	-0.126
-65.42	-0.175	-66.56	-0.164	-67.28	-0.1	-64.26	-0.11	-66.78	-0.126
-65.4	-0.175	-66.54	-0.164	-67.27	-0.1	-64.25	-0.11	-66.76	-0.126
-65.38	-0.175	-66.53	-0.164	-67.25	-0.1	-64.23	-0.11	-66.75	-0.126
-65.37	-0.176	-66.51	-0.164	-67.23	-0.1	-64.21	-0.11	-66.73	-0.126
-65.35	-0.176	-66.49	-0.164	-67.22	-0.1	-64.19	-0.11	-66.72	-0.126
-65.33	-0.176	-66.48	-0.164	-67.2	-0.1	-64.18	-0.11	-66.7	-0.126
-65.32	-0.176	-66.46	-0.164	-67.18	-0.1	-64.16	-0.11	-66.68	-0.126
-65.3	-0.176	-66.44	-0.164	-67.17	-0.1	-64.15	-0.11	-66.66	-0.126
-65.28	-0.176	-66.42	-0.164	-67.15	-0.1	-64.13	-0.11	-66.65	-0.126
-65.27	-0.176	-66.41	-0.165	-67.13	-0.1	-64.11	-0.11	-66.63	-0.126
-65.25	-0.176	-66.39	-0.165	-67.12	-0.1	-64.1	-0.11	-66.61	-0.126
-65.23	-0.176	-66.38	-0.165	-67.1	-0.1	-64.08	-0.11	-66.6	-0.126
-65.22	-0.176	-66.36	-0.165	-67.08	-0.1	-64.06	-0.11	-66.58	-0.126
-65.2	-0.176	-66.34	-0.165	-67.07	-0.101	-64.05	-0.11	-66.56	-0.126
-65.18	-0.176	-66.33	-0.165	-67.05	-0.101	-64.03	-0.11	-66.55	-0.126
-65.17	-0.176	-66.31	-0.165	-67.03	-0.101	-64.01	-0.11	-66.53	-0.126
-65.15	-0.176	-66.29	-0.165	-67.02	-0.101	-64	-0.11	-66.51	-0.126
-65.13	-0.176	-66.28	-0.165	-67	-0.101	-63.98	-0.11	-66.5	-0.126
-65.12	-0.176	-66.26	-0.165	-66.98	-0.101	-63.96	-0.11	-66.48	-0.126
-65.1	-0.176	-66.24	-0.165	-66.97	-0.101	-63.95	-0.11	-66.46	-0.126
-65.08	-0.176	-66.23	-0.165	-66.95	-0.101	-63.93	-0.11	-66.45	-0.126
-65.07	-0.176	-66.21	-0.165	-66.93	-0.101	-63.91	-0.11	-66.43	-0.127
-65.05	-0.176	-66.19	-0.165	-66.92	-0.101	-63.9	-0.11	-66.42	-0.127
-65.03	-0.176	-66.18	-0.165	-66.9	-0.101	-63.88	-0.11	-66.4	-0.127
-65.02	-0.176	-66.16	-0.165	-66.88	-0.101	-63.86	-0.11	-66.38	-0.127
-65	-0.176	-66.14	-0.165	-66.87	-0.101	-63.85	-0.11	-66.37	-0.127
-64.98	-0.176	-66.13	-0.165	-66.85	-0.101	-63.83	-0.11	-66.35	-0.127
-64.97	-0.176	-66.11	-0.165	-66.83	-0.101	-63.81	-0.111	-66.33	-0.127
-64.95	-0.176	-66.09	-0.165	-66.82	-0.101	-63.8	-0.111	-66.32	-0.127
-64.93	-0.176	-66.08	-0.165	-66.8	-0.101	-63.78	-0.111	-66.3	-0.127
-64.92	-0.176	-66.06	-0.165	-66.78	-0.101	-63.76	-0.111	-66.28	-0.127
-64.9	-0.176	-66.04	-0.166	-66.77	-0.101	-63.75	-0.111	-66.26	-0.127
-64.88	-0.176	-66.03	-0.166	-66.75	-0.101	-63.73	-0.111	-66.25	-0.127
-64.87	-0.176	-66.01	-0.166	-66.73	-0.101	-63.71	-0.111	-66.23	-0.127
-64.85	-0.176	-66	-0.166	-66.72	-0.101	-63.7	-0.111	-66.21	-0.127
-64.83	-0.176	-65.98	-0.166	-66.7	-0.101	-63.68	-0.111	-66.2	-0.127
-64.82	-0.176	-65.96	-0.166	-66.68	-0.101	-63.66	-0.111	-66.18	-0.127
-64.8	-0.176	-65.94	-0.166	-66.67	-0.101	-63.65	-0.111	-66.17	-0.127
-64.78	-0.177	-65.93	-0.166	-66.65	-0.101	-63.63	-0.111	-66.15	-0.127
-64.77	-0.177	-65.91	-0.166	-66.63	-0.101	-63.61	-0.111	-66.13	-0.127
-64.75	-0.177	-65.89	-0.166	-66.62	-0.101	-63.6	-0.111	-66.12	-0.127
-64.74	-0.177	-65.88	-0.166	-66.6	-0.101	-63.58	-0.111	-66.1	-0.127
-64.72	-0.177	-65.86	-0.166	-66.58	-0.101	-63.56	-0.111	-66.08	-0.127
-64.7	-0.177	-65.84	-0.166	-66.57	-0.101	-63.55	-0.111	-66.07	-0.127
-64.68	-0.177	-65.83	-0.166	-66.55	-0.101	-63.53	-0.111	-66.05	-0.127
-64.67	-0.177	-65.81	-0.166	-66.53	-0.101	-63.51	-0.111	-66.03	-0.127
-64.65	-0.177	-65.79	-0.166	-66.52	-0.101	-63.5	-0.111	-66.01	-0.127
-64.63	-0.177	-65.78	-0.166	-66.5	-0.101	-63.48	-0.111	-66	-0.127
-64.62	-0.177	-65.76	-0.166	-66.48	-0.101	-63.46	-0.111	-65.98	-0.127
-64.6	-0.177	-65.74	-0.166	-66.47	-0.101	-63.45	-0.112	-65.96	-0.127
-64.58	-0.177	-65.73	-0.166	-66.45	-0.101	-63.43	-0.112	-65.95	-0.127
-64.57	-0.177	-65.71	-0.166	-66.43	-0.101	-63.41	-0.112	-65.93	-0.127
-64.55	-0.177	-65.69	-0.166	-66.42	-0.101	-63.4	-0.112	-65.92	-0.127
-64.53	-0.177	-65.68	-0.166	-66.4	-0.101	-63.38	-0.112	-65.9	-0.127
-64.52	-0.177	-65.66	-0.166	-66.39	-0.101	-63.36	-0.112	-65.88	-0.127
-64.5	-0.177	-65.64	-0.166	-66.37	-0.101	-63.35	-0.112	-65.87	-0.127
-64.48	-0.177	-65.63	-0.166	-66.35	-0.101	-63.33	-0.112	-65.85	-0.127
-64.47	-0.177	-65.61	-0.166	-66.34	-0.101	-63.31	-0.112	-65.83	-0.127
-64.45	-0.177	-65.59	-0.166	-66.32	-0.101	-63.3	-0.112	-65.82	-0.127
-64.44	-0.177	-65.58	-0.166	-66.3	-0.101	-63.28	-0.112	-65.8	-0.127
-64.42	-0.177	-65.56	-0.166	-66.28	-0.101	-63.26	-0.112	-65.78	-0.127
-64.4	-0.177	-65.54	-0.166	-66.27	-0.101	-63.25	-0.112	-65.77	-0.127
-64.38	-0.177	-65.53	-0.167	-66.25	-0.101	-63.23	-0.112	-65.75	-0.128
-64.37	-0.177	-65.51	-0.167	-66.23	-0.101	-63.21	-0.112	-65.73	-0.128
-64.35	-0.178	-65.49	-0.167	-66.22	-0.101	-63.2	-0.112	-65.72	-0.128
-64.33	-0.178	-65.48	-0.167	-66.2	-0.101	-63.18	-0.112	-65.7	-0.128
-64.32	-0.178	-65.46	-0.167	-66.18	-0.101	-63.16	-0.112	-65.68	-0.128
-64.3	-0.178	-65.44	-0.167	-66.17	-0.101	-63.15	-0.112	-65.67	-0.128
-64.28	-0.178	-65.43	-0.167	-66.15	-0.101	-63.13	-0.112	-65.65	-0.128
-64.27	-0.178	-65.41	-0.167	-66.13	-0.101	-63.11	-0.112	-65.63	-0.128
-64.25	-0.178	-65.39	-0.167	-66.12	-0.101	-63.1	-0.112	-65.62	-0.128
-64.23	-0.178	-65.38	-0.167	-66.1	-0.101	-63.08	-0.112	-65.6	-0.128
-64.22	-0.178	-65.36	-0.167	-66.08	-0.101	-63.06	-0.113	-65.58	-0.128
-64.2	-0.178	-65.34	-0.167	-66.07	-0.102	-63.05	-0.113	-65.57	-0.128
-64.19	-0.178	-65.33	-0.167	-66.05	-0.102	-63.03	-0.113	-65.55	-0.128
-64.17	-0.178	-65.31	-0.167	-66.04	-0.102	-63.01	-0.113	-65.53	-0.128
-64.15	-0.178	-65.29	-0.167	-66.02	-0.102	-63	-0.113	-65.52	-0.128
-64.14	-0.178	-65.28	-0.167	-66	-0.102	-62.98	-0.113	-65.5	-0.128
-64.12	-0.178	-65.26	-0.167	-65.99	-0.102	-62.97	-0.113	-65.48	-0.128
-64.1	-0.178	-65.24	-0.167	-65.97	-0.102	-62.95	-0.114	-65.47	-0.128
-64.08	-0.178	-65.23	-0.167	-65.95	-0.102	-62.93	-0.114	-65.45	-0.129
-64.07	-0.178	-65.21	-0.167	-65.93	-0.102	-62.92	-0.114	-65.43	-0.129
-64.05	-0.178	-65.2	-0.167	-65.92	-0.102	-62.9	-0.114	-65.42	-0.129
-64.04	-0.178	-65.18	-0.167	-65.9	-0.102	-62.88	-0.114	-65.4	-0.129
-64.02	-0.178	-65.16	-0.167	-65.88	-0.102	-62.87	-0.114	-65.38	-0.129
-64	-0.178	-65.15	-0.167	-65.87	-0.102	-62.85	-0.114	-65.37	-0.129
-63.99	-0.178	-65.13	-0.167	-65.85	-0.102	-62.83	-0.114	-65.35	-0.129
-63.97	-0.178	-65.11	-0.167	-65.84	-0.102	-62.82	-0.114	-65.33	-0.129
-63.95	-0.178	-65.1	-0.167	-65.82	-0.102	-62.8	-0.114	-65.32	-0.129
-63.94	-0.178	-65.08	-0.168	-65.8	-0.102	-62.78	-0.114	-65.3	-0.129
-63.92	-0.179	-65.06	-0.168	-65.79	-0.102	-62.77	-0.114	-65.28	-0.129
-63.9	-0.179	-65.05	-0.168	-65.77	-0.102	-62.75	-0.114	-65.27	-0.129
-63.89	-0.179	-65.03	-0.168	-65.75	-0.102	-62.73	-0.114	-65.25	-0.129
-63.87	-0.179	-65.01	-0.168	-65.73	-0.102	-62.72	-0.114	-65.23	-0.129
-63.85	-0.179	-65	-0.168	-65.72	-0.102	-62.7	-0.114	-65.22	-0.129
-63.84	-0.179	-64.98	-0.168	-65.7	-0.102	-62.68	-0.114	-65.2	-0.129
-63.82	-0.179	-64.96	-0.168	-65.69	-0.102	-62.67	-0.114	-65.19	-0.129
-63.8	-0.179	-64.94	-0.168	-65.67	-0.102	-62.65	-0.114	-65.17	-0.129
-63.79	-0.179	-64.93	-0.168	-65.65	-0.102	-62.63	-0.115	-65.15	-0.129
-63.77	-0.179	-64.91	-0.168	-65.64	-0.102	-62.62	-0.115	-65.13	-0.129
-63.75	-0.179	-64.9	-0.168	-65.62	-0.102	-62.6	-0.115	-65.12	-0.129
-63.73	-0.179	-64.88	-0.168	-65.6	-0.102	-62.58	-0.115	-65.1	-0.129
-63.72	-0.179	-64.86	-0.168	-65.59	-0.102	-62.57	-0.115	-65.09	-0.129
-63.7	-0.179	-64.85	-0.168	-65.57	-0.102	-62.55	-0.115	-65.07	-0.13
-63.69	-0.179	-64.83	-0.168	-65.55	-0.102	-62.53	-0.115	-65.05	-0.13
-63.67	-0.179	-64.81	-0.168	-65.54	-0.102	-62.52	-0.115	-65.03	-0.13
-63.65	-0.179	-64.8	-0.168	-65.52	-0.102	-62.5	-0.115	-65.02	-0.13
-63.64	-0.179	-64.78	-0.168	-65.5	-0.102	-62.48	-0.115	-65	-0.13
-63.62	-0.179	-64.76	-0.168	-65.48	-0.102	-62.47	-0.115	-64.98	-0.13
-63.6	-0.179	-64.75	-0.168	-65.47	-0.102	-62.45	-0.115	-64.97	-0.13
-63.59	-0.179	-64.73	-0.168	-65.45	-0.102	-62.43	-0.115	-64.95	-0.13
-63.57	-0.179	-64.71	-0.169	-65.44	-0.102	-62.42	-0.115	-64.94	-0.13
-63.55	-0.179	-64.7	-0.169	-65.42	-0.102	-62.4	-0.115	-64.92	-0.13
-63.54	-0.179	-64.68	-0.169	-65.4	-0.102	-62.38	-0.115	-64.9	-0.13
-63.52	-0.179	-64.66	-0.169	-65.39	-0.102	-62.37	-0.115	-64.88	-0.13
-63.5	-0.18	-64.65	-0.169	-65.37	-0.102	-62.35	-0.115	-64.87	-0.13
-63.49	-0.18	-64.63	-0.169	-65.35	-0.103	-62.33	-0.115	-64.85	-0.13
-63.47	-0.18	-64.61	-0.169	-65.34	-0.103	-62.32	-0.115	-64.84	-0.13
-63.45	-0.18	-64.6	-0.169	-65.32	-0.103	-62.3	-0.115	-64.82	-0.13
-63.44	-0.18	-64.58	-0.169	-65.3	-0.103	-62.28	-0.115	-64.8	-0.13
-63.42	-0.18	-64.56	-0.169	-65.29	-0.103	-62.27	-0.115	-64.78	-0.13
-63.4	-0.18	-64.55	-0.169	-65.27	-0.103	-62.25	-0.115	-64.77	-0.13
-63.39	-0.18	-64.53	-0.169	-65.25	-0.103	-62.23	-0.116	-64.75	-0.13
-63.37	-0.18	-64.51	-0.169	-65.24	-0.103	-62.22	-0.116	-64.73	-0.13
-63.35	-0.18	-64.5	-0.169	-65.22	-0.103	-62.2	-0.116	-64.72	-0.13
-63.34	-0.18	-64.48	-0.169	-65.2	-0.103	-62.18	-0.116	-64.7	-0.13
-63.32	-0.18	-64.46	-0.169	-65.19	-0.103	-62.17	-0.117	-64.69	-0.13
-63.3	-0.18	-64.45	-0.169	-65.17	-0.103	-62.15	-0.117	-64.67	-0.13
-63.29	-0.18	-64.43	-0.169	-65.15	-0.103	-62.13	-0.117	-64.65	-0.13
-63.27	-0.18	-64.41	-0.169	-65.14	-0.103	-62.12	-0.117	-64.64	-0.13
-63.25	-0.18	-64.4	-0.169	-65.12	-0.103	-62.1	-0.118	-64.62	-0.13
-63.24	-0.18	-64.38	-0.169	-65.1	-0.103	-62.08	-0.118	-64.6	-0.13
-63.22	-0.18	-64.36	-0.169	-65.09	-0.103	-62.07	-0.118	-64.58	-0.131
-63.2	-0.18	-64.35	-0.169	-65.07	-0.103	-62.05	-0.118	-64.57	-0.131
-63.19	-0.18	-64.33	-0.169	-65.05	-0.103	-62.04	-0.118	-64.55	-0.131
-63.17	-0.18	-64.31	-0.169	-65.04	-0.103	-62.02	-0.118	-64.54	-0.131
-63.15	-0.18	-64.3	-0.169	-65.02	-0.103	-62	-0.118	-64.52	-0.131
-63.14	-0.18	-64.28	-0.169	-65	-0.103	-61.98	-0.118	-64.5	-0.131
-63.12	-0.18	-64.26	-0.169	-64.98	-0.103	-61.97	-0.118	-64.49	-0.131
-63.1	-0.18	-64.25	-0.17	-64.97	-0.103	-61.95	-0.118	-64.47	-0.131
-63.09	-0.18	-64.23	-0.17	-64.95	-0.103	-61.94	-0.118	-64.45	-0.131
-63.07	-0.18	-64.21	-0.17	-64.94	-0.103	-61.92	-0.119	-64.44	-0.131
-63.05	-0.18	-64.2	-0.17	-64.92	-0.103	-61.9	-0.119	-64.42	-0.131
-63.04	-0.181	-64.18	-0.17	-64.9	-0.103	-61.89	-0.119	-64.4	-0.131
-63.02	-0.181	-64.16	-0.17	-64.89	-0.103	-61.87	-0.119	-64.39	-0.131
-63	-0.181	-64.15	-0.17	-64.87	-0.103	-61.85	-0.119	-64.37	-0.131
-62.99	-0.181	-64.13	-0.17	-64.85	-0.103	-61.83	-0.119	-64.35	-0.131
-62.97	-0.181	-64.11	-0.17	-64.84	-0.103	-61.82	-0.119	-64.34	-0.131
-62.95	-0.182	-64.1	-0.17	-64.82	-0.103	-61.8	-0.119	-64.32	-0.131
-62.94	-0.182	-64.08	-0.17	-64.8	-0.103	-61.78	-0.119	-64.3	-0.131
-62.92	-0.182	-64.06	-0.17	-64.79	-0.103	-61.77	-0.119	-64.29	-0.131
-62.9	-0.182	-64.05	-0.17	-64.77	-0.103	-61.75	-0.119	-64.27	-0.131
-62.89	-0.182	-64.03	-0.17	-64.75	-0.103	-61.73	-0.119	-64.25	-0.131
-62.87	-0.182	-64.01	-0.17	-64.74	-0.103	-61.72	-0.119	-64.24	-0.131
-62.85	-0.182	-64	-0.17	-64.72	-0.103	-61.7	-0.119	-64.22	-0.131
-62.84	-0.182	-63.98	-0.171	-64.7	-0.103	-61.69	-0.119	-64.2	-0.131
-62.82	-0.182	-63.97	-0.171	-64.69	-0.103	-61.67	-0.119	-64.19	-0.132
-62.8	-0.182	-63.95	-0.171	-64.67	-0.103	-61.65	-0.119	-64.17	-0.132
-62.79	-0.182	-63.93	-0.171	-64.65	-0.103	-61.64	-0.119	-64.15	-0.132
-62.77	-0.182	-63.91	-0.171	-64.64	-0.103	-61.62	-0.119	-64.14	-0.132
-62.75	-0.182	-63.9	-0.171	-64.62	-0.103	-61.6	-0.119	-64.12	-0.132
-62.74	-0.182	-63.88	-0.171	-64.6	-0.103	-61.59	-0.119	-64.1	-0.132
-62.72	-0.182	-63.86	-0.171	-64.59	-0.103	-61.57	-0.119	-64.09	-0.132
-62.71	-0.183	-63.85	-0.171	-64.57	-0.104	-61.55	-0.12	-64.07	-0.132
-62.69	-0.183	-63.83	-0.171	-64.55	-0.104	-61.54	-0.12	-64.05	-0.132
-62.67	-0.183	-63.82	-0.171	-64.54	-0.104	-61.52	-0.12	-64.04	-0.132
-62.66	-0.183	-63.8	-0.171	-64.52	-0.104	-61.5	-0.12	-64.02	-0.132
-62.64	-0.183	-63.78	-0.171	-64.5	-0.104	-61.49	-0.12	-64	-0.132
-62.62	-0.183	-63.77	-0.171	-64.49	-0.104	-61.47	-0.12	-63.99	-0.132
-62.6	-0.183	-63.75	-0.171	-64.47	-0.104	-61.45	-0.12	-63.97	-0.132
-62.59	-0.183	-63.73	-0.171	-64.45	-0.104	-61.44	-0.12	-63.95	-0.132
-62.57	-0.183	-63.72	-0.171	-64.44	-0.104	-61.42	-0.12	-63.94	-0.132
-62.56	-0.183	-63.7	-0.171	-64.42	-0.104	-61.4	-0.12	-63.92	-0.133
-62.54	-0.183	-63.68	-0.171	-64.4	-0.104	-61.39	-0.12	-63.9	-0.133
-62.52	-0.183	-63.66	-0.171	-64.39	-0.104	-61.37	-0.12	-63.89	-0.133
-62.51	-0.183	-63.65	-0.171	-64.37	-0.104	-61.35	-0.12	-63.87	-0.133
-62.49	-0.183	-63.63	-0.172	-64.35	-0.104	-61.34	-0.121	-63.85	-0.133
-62.47	-0.183	-63.62	-0.172	-64.34	-0.104	-61.32	-0.121	-63.84	-0.133
-62.46	-0.183	-63.6	-0.172	-64.32	-0.104	-61.3	-0.121	-63.82	-0.133
-62.44	-0.183	-63.58	-0.172	-64.3	-0.104	-61.29	-0.121	-63.8	-0.133
-62.42	-0.184	-63.57	-0.173	-64.29	-0.104	-61.27	-0.121	-63.79	-0.133
-62.41	-0.184	-63.55	-0.173	-64.27	-0.104	-61.25	-0.121	-63.77	-0.133
-62.39	-0.184	-63.53	-0.173	-64.26	-0.104	-61.24	-0.121	-63.75	-0.133
-62.37	-0.184	-63.52	-0.173	-64.24	-0.104	-61.22	-0.121	-63.74	-0.134
-62.36	-0.184	-63.5	-0.173	-64.22	-0.104	-61.2	-0.121	-63.72	-0.134
-62.34	-0.184	-63.48	-0.173	-64.2	-0.104	-61.19	-0.121	-63.7	-0.134
-62.32	-0.184	-63.47	-0.173	-64.19	-0.104	-61.17	-0.121	-63.69	-0.134
-62.31	-0.184	-63.45	-0.173	-64.17	-0.104	-61.15	-0.122	-63.67	-0.134
-62.29	-0.184	-63.43	-0.173	-64.15	-0.104	-61.14	-0.122	-63.66	-0.134
-62.27	-0.184	-63.41	-0.173	-64.14	-0.104	-61.12	-0.122	-63.64	-0.134
-62.26	-0.184	-63.4	-0.173	-64.12	-0.104	-61.11	-0.122	-63.62	-0.134
-62.24	-0.184	-63.38	-0.173	-64.1	-0.104	-61.09	-0.122	-63.61	-0.134
-62.22	-0.184	-63.37	-0.173	-64.09	-0.104	-61.07	-0.122	-63.59	-0.134
-62.21	-0.184	-63.35	-0.173	-64.07	-0.104	-61.06	-0.122	-63.57	-0.134
-62.19	-0.185	-63.33	-0.173	-64.05	-0.104	-61.04	-0.122	-63.56	-0.134
-62.17	-0.185	-63.32	-0.173	-64.04	-0.104	-61.02	-0.122	-63.54	-0.134
-62.16	-0.185	-63.3	-0.173	-64.02	-0.104	-61.01	-0.122	-63.52	-0.134
-62.14	-0.185	-63.28	-0.174	-64	-0.104	-60.99	-0.122	-63.51	-0.134
-62.12	-0.185	-63.27	-0.174	-63.99	-0.104	-60.97	-0.122	-63.49	-0.134
-62.11	-0.185	-63.25	-0.174	-63.97	-0.104	-60.96	-0.122	-63.47	-0.134
-62.09	-0.185	-63.23	-0.174	-63.96	-0.104	-60.94	-0.122	-63.46	-0.134
-62.07	-0.185	-63.22	-0.174	-63.94	-0.104	-60.92	-0.122	-63.44	-0.134
-62.06	-0.185	-63.2	-0.174	-63.92	-0.104	-60.91	-0.123	-63.42	-0.134
-62.04	-0.185	-63.18	-0.174	-63.91	-0.104	-60.89	-0.123	-63.41	-0.134
-62.02	-0.186	-63.17	-0.174	-63.89	-0.104	-60.87	-0.123	-63.39	-0.135
-62.01	-0.186	-63.15	-0.174	-63.87	-0.104	-60.86	-0.123	-63.37	-0.135
-61.99	-0.186	-63.13	-0.174	-63.86	-0.104	-60.84	-0.123	-63.36	-0.135
-61.97	-0.186	-63.12	-0.174	-63.84	-0.104	-60.82	-0.123	-63.34	-0.135
-61.96	-0.186	-63.1	-0.174	-63.82	-0.105	-60.81	-0.123	-63.32	-0.135
-61.94	-0.186	-63.08	-0.174	-63.81	-0.105	-60.79	-0.123	-63.31	-0.135
-61.92	-0.186	-63.07	-0.175	-63.79	-0.105	-60.77	-0.123	-63.29	-0.136
-61.91	-0.186	-63.05	-0.175	-63.77	-0.105	-60.76	-0.123	-63.27	-0.136
-61.89	-0.186	-63.03	-0.175	-63.76	-0.105	-60.74	-0.123	-63.26	-0.136
-61.87	-0.186	-63.02	-0.175	-63.74	-0.105	-60.72	-0.124	-63.24	-0.136
-61.86	-0.186	-63	-0.175	-63.72	-0.105	-60.71	-0.124	-63.22	-0.136
-61.84	-0.186	-62.98	-0.175	-63.7	-0.105	-60.69	-0.124	-63.21	-0.136
-61.82	-0.186	-62.97	-0.175	-63.69	-0.105	-60.67	-0.124	-63.19	-0.136
-61.81	-0.186	-62.95	-0.175	-63.67	-0.105	-60.66	-0.124	-63.17	-0.136
-61.79	-0.186	-62.93	-0.175	-63.66	-0.105	-60.64	-0.124	-63.16	-0.136
-61.77	-0.186	-62.92	-0.175	-63.64	-0.105	-60.62	-0.124	-63.14	-0.136
-61.76	-0.187	-62.9	-0.175	-63.62	-0.105	-60.61	-0.125	-63.12	-0.136
-61.74	-0.187	-62.88	-0.175	-63.61	-0.105	-60.59	-0.125	-63.11	-0.136
-61.73	-0.187	-62.87	-0.175	-63.59	-0.105	-60.57	-0.125	-63.09	-0.136
-61.71	-0.187	-62.85	-0.175	-63.57	-0.105	-60.56	-0.125	-63.07	-0.136
-61.69	-0.187	-62.83	-0.175	-63.56	-0.105	-60.54	-0.125	-63.06	-0.136
-61.67	-0.187	-62.82	-0.176	-63.54	-0.105	-60.52	-0.126	-63.04	-0.136
-61.66	-0.187	-62.8	-0.176	-63.52	-0.105	-60.51	-0.126	-63.02	-0.136
-61.64	-0.187	-62.79	-0.176	-63.51	-0.105	-60.49	-0.126	-63.01	-0.136
-61.62	-0.187	-62.77	-0.177	-63.49	-0.105	-60.47	-0.126	-62.99	-0.136
-61.61	-0.187	-62.75	-0.177	-63.47	-0.105	-60.46	-0.126	-62.97	-0.137
-61.59	-0.187	-62.73	-0.177	-63.46	-0.105	-60.44	-0.126	-62.96	-0.137
-61.57	-0.188	-62.72	-0.177	-63.44	-0.105	-60.42	-0.126	-62.94	-0.137
-61.56	-0.188	-62.7	-0.177	-63.42	-0.106	-60.41	-0.126	-62.92	-0.137
-61.54	-0.188	-62.68	-0.177	-63.41	-0.106	-60.39	-0.126	-62.91	-0.137
-61.53	-0.188	-62.67	-0.177	-63.39	-0.106	-60.37	-0.126	-62.89	-0.137
-61.51	-0.188	-62.65	-0.177	-63.37	-0.106	-60.36	-0.126	-62.87	-0.137
-61.49	-0.188	-62.64	-0.178	-63.36	-0.106	-60.34	-0.126	-62.86	-0.138
-61.47	-0.188	-62.62	-0.178	-63.34	-0.106	-60.32	-0.126	-62.84	-0.138
-61.46	-0.188	-62.6	-0.178	-63.32	-0.106	-60.31	-0.126	-62.82	-0.138
-61.44	-0.188	-62.59	-0.178	-63.31	-0.106	-60.29	-0.126	-62.81	-0.138
-61.42	-0.188	-62.57	-0.178	-63.29	-0.106	-60.28	-0.127	-62.79	-0.138
-61.41	-0.188	-62.55	-0.178	-63.27	-0.106	-60.26	-0.127	-62.77	-0.138
-61.39	-0.189	-62.53	-0.178	-63.26	-0.106	-60.24	-0.127	-62.76	-0.138
-61.38	-0.189	-62.52	-0.178	-63.24	-0.106	-60.22	-0.127	-62.74	-0.138
-61.36	-0.189	-62.5	-0.178	-63.22	-0.106	-60.21	-0.127	-62.72	-0.138
-61.34	-0.189	-62.49	-0.178	-63.21	-0.106	-60.19	-0.127	-62.71	-0.138
-61.33	-0.189	-62.47	-0.178	-63.19	-0.106	-60.18	-0.128	-62.69	-0.138
-61.31	-0.189	-62.45	-0.179	-63.17	-0.106	-60.16	-0.128	-62.67	-0.138
-61.29	-0.189	-62.43	-0.179	-63.16	-0.106	-60.14	-0.128	-62.66	-0.138
-61.28	-0.189	-62.42	-0.179	-63.14	-0.106	-60.13	-0.128	-62.64	-0.138
-61.26	-0.189	-62.4	-0.179	-63.12	-0.106	-60.11	-0.128	-62.63	-0.138
-61.24	-0.19	-62.39	-0.179	-63.11	-0.106	-60.09	-0.128	-62.61	-0.138
-61.23	-0.19	-62.37	-0.179	-63.09	-0.106	-60.08	-0.128	-62.59	-0.139
-61.21	-0.191	-62.35	-0.179	-63.07	-0.106	-60.06	-0.128	-62.58	-0.139
-61.19	-0.191	-62.34	-0.18	-63.06	-0.106	-60.04	-0.128	-62.56	-0.139
-61.18	-0.191	-62.32	-0.18	-63.04	-0.106	-60.03	-0.128	-62.54	-0.139
-61.16	-0.191	-62.3	-0.18	-63.02	-0.107	-60.01	-0.129	-62.53	-0.139
-61.14	-0.191	-62.29	-0.18	-63.01	-0.107	-59.99	-0.129	-62.51	-0.139
-61.13	-0.191	-62.27	-0.18	-62.99	-0.107	-59.98	-0.129	-62.49	-0.139
-61.11	-0.191	-62.25	-0.18	-62.98	-0.107	-59.96	-0.13	-62.48	-0.14
-61.09	-0.191	-62.24	-0.18	-62.96	-0.107	-59.94	-0.13	-62.46	-0.14
-61.08	-0.191	-62.22	-0.18	-62.94	-0.107	-59.93	-0.13	-62.44	-0.14
-61.06	-0.191	-62.2	-0.18	-62.92	-0.107	-59.91	-0.13	-62.43	-0.14
-61.04	-0.192	-62.19	-0.18	-62.91	-0.107	-59.89	-0.13	-62.41	-0.14
-61.03	-0.192	-62.17	-0.181	-62.89	-0.107	-59.88	-0.13	-62.39	-0.14
-61.01	-0.192	-62.15	-0.181	-62.87	-0.107	-59.86	-0.13	-62.38	-0.14
-60.99	-0.192	-62.14	-0.181	-62.86	-0.107	-59.84	-0.13	-62.36	-0.14
-60.98	-0.192	-62.12	-0.181	-62.84	-0.107	-59.83	-0.13	-62.34	-0.14
-60.96	-0.192	-62.1	-0.181	-62.82	-0.107	-59.81	-0.13	-62.33	-0.14
-60.94	-0.192	-62.09	-0.182	-62.81	-0.107	-59.79	-0.131	-62.31	-0.141
-60.93	-0.192	-62.07	-0.182	-62.79	-0.107	-59.78	-0.131	-62.29	-0.141
-60.91	-0.193	-62.05	-0.182	-62.77	-0.107	-59.76	-0.131	-62.28	-0.141
-60.89	-0.193	-62.04	-0.182	-62.76	-0.107	-59.74	-0.131	-62.26	-0.141
-60.88	-0.193	-62.02	-0.182	-62.74	-0.107	-59.73	-0.132	-62.24	-0.141
-60.86	-0.193	-62	-0.182	-62.73	-0.107	-59.71	-0.132	-62.23	-0.141
-60.84	-0.193	-61.99	-0.183	-62.71	-0.107	-59.69	-0.133	-62.21	-0.141
-60.83	-0.193	-61.97	-0.183	-62.69	-0.108	-59.68	-0.133	-62.19	-0.142
-60.81	-0.193	-61.96	-0.183	-62.68	-0.108	-59.66	-0.133	-62.18	-0.142
-60.79	-0.193	-61.94	-0.183	-62.66	-0.108	-59.64	-0.133	-62.16	-0.142
-60.78	-0.193	-61.92	-0.183	-62.64	-0.108	-59.63	-0.133	-62.14	-0.142
-60.76	-0.193	-61.9	-0.183	-62.63	-0.108	-59.61	-0.133	-62.13	-0.142
-60.75	-0.193	-61.89	-0.183	-62.61	-0.108	-59.6	-0.133	-62.11	-0.142
-60.73	-0.193	-61.87	-0.183	-62.59	-0.108	-59.58	-0.133	-62.09	-0.142
-60.71	-0.193	-61.85	-0.184	-62.58	-0.108	-59.56	-0.134	-62.08	-0.142
-60.69	-0.194	-61.84	-0.184	-62.56	-0.108	-59.55	-0.134	-62.06	-0.142
-60.68	-0.194	-61.82	-0.184	-62.54	-0.108	-59.53	-0.134	-62.04	-0.142
-60.66	-0.194	-61.81	-0.184	-62.53	-0.108	-59.51	-0.134	-62.03	-0.142
-60.65	-0.195	-61.79	-0.184	-62.51	-0.108	-59.49	-0.134	-62.01	-0.142
-60.63	-0.195	-61.77	-0.184	-62.49	-0.108	-59.48	-0.134	-61.99	-0.143
-60.61	-0.195	-61.76	-0.184	-62.48	-0.108	-59.46	-0.134	-61.98	-0.143
-60.6	-0.195	-61.74	-0.184	-62.46	-0.108	-59.45	-0.134	-61.96	-0.143
-60.58	-0.195	-61.72	-0.184	-62.44	-0.108	-59.43	-0.134	-61.94	-0.144
-60.56	-0.195	-61.71	-0.184	-62.43	-0.108	-59.41	-0.135	-61.93	-0.144
-60.55	-0.195	-61.69	-0.185	-62.41	-0.108	-59.4	-0.135	-61.91	-0.144
-60.53	-0.195	-61.67	-0.185	-62.39	-0.108	-59.38	-0.135	-61.89	-0.145
-60.51	-0.196	-61.66	-0.185	-62.38	-0.108	-59.36	-0.135	-61.88	-0.145
-60.5	-0.196	-61.64	-0.185	-62.36	-0.108	-59.35	-0.135	-61.86	-0.145
-60.48	-0.196	-61.62	-0.186	-62.34	-0.108	-59.33	-0.135	-61.84	-0.145
-60.46	-0.196	-61.61	-0.186	-62.33	-0.108	-59.31	-0.136	-61.83	-0.145
-60.45	-0.196	-61.59	-0.186	-62.31	-0.108	-59.3	-0.136	-61.81	-0.145
-60.43	-0.196	-61.57	-0.186	-62.29	-0.108	-59.28	-0.136	-61.79	-0.145
-60.41	-0.196	-61.56	-0.186	-62.28	-0.108	-59.26	-0.136	-61.78	-0.145
-60.4	-0.196	-61.54	-0.186	-62.26	-0.109	-59.25	-0.136	-61.76	-0.145
-60.38	-0.196	-61.52	-0.186	-62.24	-0.109	-59.23	-0.136	-61.74	-0.145
-60.36	-0.196	-61.51	-0.186	-62.23	-0.109	-59.21	-0.136	-61.73	-0.146
-60.35	-0.197	-61.49	-0.186	-62.21	-0.109	-59.2	-0.136	-61.71	-0.146
-60.33	-0.197	-61.47	-0.187	-62.19	-0.109	-59.18	-0.137	-61.7	-0.146
-60.31	-0.197	-61.46	-0.187	-62.18	-0.109	-59.16	-0.137	-61.68	-0.146
-60.3	-0.197	-61.44	-0.187	-62.16	-0.109	-59.15	-0.137	-61.66	-0.146
-60.28	-0.197	-61.42	-0.187	-62.14	-0.109	-59.13	-0.137	-61.65	-0.147
-60.26	-0.197	-61.41	-0.187	-62.13	-0.109	-59.11	-0.137	-61.63	-0.147
-60.25	-0.197	-61.39	-0.187	-62.11	-0.109	-59.1	-0.137	-61.61	-0.147
-60.23	-0.198	-61.37	-0.187	-62.09	-0.109	-59.08	-0.138	-61.6	-0.147
-60.21	-0.198	-61.36	-0.187	-62.08	-0.109	-59.06	-0.138	-61.58	-0.147
-60.2	-0.198	-61.34	-0.187	-62.06	-0.109	-59.05	-0.138	-61.56	-0.147
-60.18	-0.198	-61.32	-0.187	-62.04	-0.109	-59.03	-0.138	-61.55	-0.147
-60.16	-0.198	-61.31	-0.187	-62.03	-0.109	-59.01	-0.138	-61.53	-0.147
-60.15	-0.198	-61.29	-0.187	-62.01	-0.109	-59	-0.138	-61.51	-0.147
-60.13	-0.198	-61.27	-0.188	-61.99	-0.109	-58.98	-0.138	-61.5	-0.148
-60.11	-0.198	-61.26	-0.188	-61.98	-0.109	-58.97	-0.138	-61.48	-0.148
-60.1	-0.198	-61.24	-0.188	-61.96	-0.109	-58.95	-0.138	-61.46	-0.148
-60.08	-0.199	-61.22	-0.188	-61.94	-0.109	-58.93	-0.139	-61.45	-0.148
-60.07	-0.199	-61.21	-0.189	-61.93	-0.109	-58.91	-0.139	-61.43	-0.148
-60.05	-0.199	-61.19	-0.189	-61.91	-0.11	-58.9	-0.139	-61.41	-0.148
-60.03	-0.199	-61.17	-0.189	-61.9	-0.11	-58.88	-0.139	-61.4	-0.148
-60.02	-0.199	-61.16	-0.189	-61.88	-0.11	-58.87	-0.14	-61.38	-0.149
-60	-0.199	-61.14	-0.189	-61.86	-0.11	-58.85	-0.14	-61.36	-0.149
-59.98	-0.199	-61.12	-0.189	-61.85	-0.11	-58.83	-0.14	-61.35	-0.149
-59.97	-0.199	-61.11	-0.19	-61.83	-0.11	-58.81	-0.14	-61.33	-0.149
-59.95	-0.2	-61.09	-0.19	-61.81	-0.11	-58.8	-0.14	-61.31	-0.149
-59.93	-0.2	-61.08	-0.19	-61.8	-0.11	-58.78	-0.14	-61.3	-0.149
-59.91	-0.2	-61.06	-0.19	-61.78	-0.11	-58.77	-0.14	-61.28	-0.149
-59.9	-0.201	-61.04	-0.19	-61.76	-0.11	-58.75	-0.14	-61.26	-0.149
-59.88	-0.201	-61.03	-0.19	-61.74	-0.11	-58.73	-0.141	-61.25	-0.149
-59.87	-0.201	-61.01	-0.19	-61.73	-0.11	-58.72	-0.141	-61.23	-0.149
-59.85	-0.201	-60.99	-0.191	-61.71	-0.11	-58.7	-0.141	-61.21	-0.149
-59.83	-0.201	-60.98	-0.191	-61.7	-0.11	-58.68	-0.141	-61.2	-0.15
-59.82	-0.201	-60.96	-0.191	-61.68	-0.11	-58.67	-0.141	-61.18	-0.15
-59.8	-0.201	-60.94	-0.191	-61.66	-0.11	-58.65	-0.141	-61.17	-0.15
-59.78	-0.201	-60.93	-0.191	-61.65	-0.11	-58.63	-0.141	-61.15	-0.15
-59.77	-0.201	-60.91	-0.192	-61.63	-0.11	-58.62	-0.141	-61.13	-0.15
-59.75	-0.201	-60.89	-0.192	-61.61	-0.111	-58.6	-0.141	-61.12	-0.151
-59.73	-0.202	-60.88	-0.192	-61.6	-0.111	-58.58	-0.141	-61.1	-0.151
-59.72	-0.202	-60.86	-0.192	-61.58	-0.111	-58.57	-0.141	-61.08	-0.151
-59.7	-0.202	-60.84	-0.192	-61.56	-0.111	-58.55	-0.141	-61.07	-0.151
-59.68	-0.202	-60.83	-0.192	-61.55	-0.111	-58.53	-0.141	-61.05	-0.151
-59.67	-0.202	-60.81	-0.192	-61.53	-0.111	-58.52	-0.141	-61.03	-0.151
-59.65	-0.202	-60.79	-0.192	-61.51	-0.111	-58.5	-0.142	-61.02	-0.151
-59.63	-0.202	-60.78	-0.193	-61.5	-0.111	-58.48	-0.142	-61	-0.152
-59.62	-0.202	-60.76	-0.193	-61.48	-0.111	-58.47	-0.142	-60.98	-0.152
-59.6	-0.202	-60.74	-0.193	-61.46	-0.111	-58.45	-0.142	-60.96	-0.152
-59.58	-0.203	-60.73	-0.193	-61.45	-0.111	-58.43	-0.142	-60.95	-0.152
-59.57	-0.203	-60.71	-0.193	-61.43	-0.111	-58.42	-0.142	-60.93	-0.152
-59.55	-0.203	-60.69	-0.193	-61.41	-0.111	-58.4	-0.143	-60.92	-0.153
-59.53	-0.203	-60.68	-0.193	-61.4	-0.111	-58.38	-0.143	-60.9	-0.153
-59.52	-0.203	-60.66	-0.193	-61.38	-0.111	-58.37	-0.143	-60.88	-0.153
-59.5	-0.203	-60.64	-0.193	-61.36	-0.111	-58.35	-0.143	-60.87	-0.153
-59.48	-0.204	-60.63	-0.193	-61.35	-0.112	-58.33	-0.143	-60.85	-0.153
-59.47	-0.204	-60.61	-0.194	-61.33	-0.112	-58.32	-0.143	-60.83	-0.154
-59.45	-0.204	-60.59	-0.194	-61.31	-0.112	-58.3	-0.143	-60.82	-0.154
-59.43	-0.204	-60.58	-0.194	-61.3	-0.112	-58.28	-0.143	-60.8	-0.154
-59.42	-0.204	-60.56	-0.194	-61.28	-0.112	-58.27	-0.143	-60.78	-0.154
-59.4	-0.205	-60.54	-0.194	-61.26	-0.112	-58.25	-0.143	-60.76	-0.154
-59.38	-0.205	-60.53	-0.194	-61.25	-0.112	-58.23	-0.143	-60.75	-0.154
-59.37	-0.205	-60.51	-0.195	-61.23	-0.112	-58.22	-0.143	-60.73	-0.154
-59.35	-0.205	-60.5	-0.195	-61.21	-0.112	-58.2	-0.144	-60.72	-0.154
-59.33	-0.205	-60.48	-0.195	-61.2	-0.113	-58.18	-0.144	-60.7	-0.155
-59.32	-0.205	-60.46	-0.195	-61.18	-0.113	-58.17	-0.144	-60.68	-0.155
-59.3	-0.205	-60.44	-0.195	-61.17	-0.113	-58.15	-0.144	-60.67	-0.155
-59.29	-0.206	-60.43	-0.195	-61.15	-0.114	-58.13	-0.144	-60.65	-0.155
-59.27	-0.206	-60.41	-0.195	-61.13	-0.114	-58.12	-0.144	-60.63	-0.155
-59.25	-0.206	-60.39	-0.195	-61.12	-0.114	-58.1	-0.144	-60.62	-0.155
-59.24	-0.206	-60.38	-0.196	-61.1	-0.114	-58.09	-0.145	-60.6	-0.155
-59.22	-0.207	-60.36	-0.196	-61.08	-0.114	-58.07	-0.145	-60.58	-0.155
-59.2	-0.207	-60.35	-0.196	-61.07	-0.114	-58.05	-0.145	-60.57	-0.155
-59.19	-0.207	-60.33	-0.197	-61.05	-0.114	-58.03	-0.145	-60.55	-0.155
-59.17	-0.208	-60.31	-0.197	-61.03	-0.114	-58.02	-0.145	-60.53	-0.155
-59.15	-0.208	-60.3	-0.197	-61.02	-0.114	-58	-0.145	-60.52	-0.155
-59.14	-0.208	-60.28	-0.198	-61	-0.114	-57.99	-0.145	-60.5	-0.155
-59.12	-0.208	-60.26	-0.198	-60.98	-0.114	-57.97	-0.146	-60.48	-0.156
-59.1	-0.208	-60.25	-0.198	-60.97	-0.114	-57.95	-0.146	-60.47	-0.156
-59.09	-0.208	-60.23	-0.198	-60.95	-0.114	-57.93	-0.146	-60.45	-0.156
-59.07	-0.208	-60.21	-0.198	-60.93	-0.114	-57.92	-0.146	-60.43	-0.156
-59.05	-0.208	-60.2	-0.198	-60.92	-0.114	-57.9	-0.146	-60.42	-0.156
-59.04	-0.208	-60.18	-0.198	-60.9	-0.114	-57.89	-0.146	-60.4	-0.156
-59.02	-0.208	-60.16	-0.199	-60.88	-0.114	-57.87	-0.146	-60.38	-0.157
-59	-0.208	-60.15	-0.199	-60.87	-0.114	-57.85	-0.147	-60.37	-0.157
-58.99	-0.208	-60.13	-0.199	-60.85	-0.114	-57.84	-0.147	-60.35	-0.157
-58.97	-0.208	-60.11	-0.199	-60.83	-0.115	-57.82	-0.147	-60.34	-0.157
-58.95	-0.208	-60.1	-0.2	-60.82	-0.115	-57.8	-0.147	-60.32	-0.157
-58.94	-0.209	-60.08	-0.2	-60.8	-0.115	-57.79	-0.147	-60.3	-0.157
-58.92	-0.209	-60.06	-0.2	-60.78	-0.115	-57.77	-0.147	-60.29	-0.157
-58.9	-0.209	-60.05	-0.2	-60.77	-0.116	-57.75	-0.147	-60.27	-0.158
-58.89	-0.209	-60.03	-0.2	-60.75	-0.116	-57.74	-0.147	-60.25	-0.158
-58.87	-0.209	-60.01	-0.2	-60.73	-0.116	-57.72	-0.147	-60.24	-0.158
-58.86	-0.209	-60	-0.2	-60.72	-0.116	-57.7	-0.148	-60.22	-0.158
-58.84	-0.21	-59.98	-0.2	-60.7	-0.116	-57.69	-0.148	-60.2	-0.159
-58.82	-0.21	-59.96	-0.2	-60.68	-0.116	-57.67	-0.148	-60.19	-0.159
-58.8	-0.21	-59.95	-0.201	-60.67	-0.116	-57.65	-0.148	-60.17	-0.159
-58.79	-0.21	-59.93	-0.201	-60.65	-0.116	-57.64	-0.148	-60.15	-0.16
-58.77	-0.21	-59.91	-0.201	-60.63	-0.116	-57.62	-0.148	-60.14	-0.16
-58.75	-0.211	-59.9	-0.201	-60.62	-0.116	-57.6	-0.148	-60.12	-0.16
-58.74	-0.211	-59.88	-0.201	-60.6	-0.116	-57.59	-0.148	-60.1	-0.16
-58.72	-0.211	-59.86	-0.201	-60.59	-0.116	-57.57	-0.148	-60.09	-0.16
-58.71	-0.211	-59.85	-0.201	-60.57	-0.116	-57.55	-0.148	-60.07	-0.16
-58.69	-0.211	-59.83	-0.201	-60.55	-0.116	-57.54	-0.148	-60.05	-0.16
-58.67	-0.211	-59.82	-0.202	-60.54	-0.116	-57.52	-0.148	-60.04	-0.16
-58.66	-0.211	-59.8	-0.202	-60.52	-0.116	-57.51	-0.148	-60.02	-0.16
-58.64	-0.211	-59.78	-0.202	-60.5	-0.117	-57.49	-0.148	-60	-0.16
-58.62	-0.211	-59.77	-0.202	-60.48	-0.117	-57.47	-0.148	-59.99	-0.16
-58.61	-0.211	-59.75	-0.202	-60.47	-0.118	-57.45	-0.148	-59.97	-0.161
-58.59	-0.212	-59.73	-0.202	-60.45	-0.118	-57.44	-0.148	-59.95	-0.161
-58.57	-0.212	-59.72	-0.202	-60.44	-0.118	-57.42	-0.148	-59.94	-0.161
-58.56	-0.212	-59.7	-0.202	-60.42	-0.118	-57.4	-0.148	-59.92	-0.161
-58.54	-0.212	-59.68	-0.202	-60.4	-0.118	-57.39	-0.148	-59.9	-0.161
-58.52	-0.212	-59.67	-0.202	-60.39	-0.118	-57.37	-0.148	-59.89	-0.161
-58.51	-0.212	-59.65	-0.202	-60.37	-0.118	-57.36	-0.148	-59.87	-0.161
-58.49	-0.212	-59.63	-0.202	-60.35	-0.118	-57.34	-0.148	-59.85	-0.161
-58.47	-0.213	-59.62	-0.202	-60.34	-0.118	-57.32	-0.148	-59.84	-0.161
-58.45	-0.213	-59.6	-0.202	-60.32	-0.118	-57.3	-0.148	-59.82	-0.162
-58.44	-0.213	-59.58	-0.203	-60.3	-0.118	-57.29	-0.148	-59.8	-0.162
-58.42	-0.213	-59.57	-0.203	-60.29	-0.118	-57.27	-0.149	-59.79	-0.162
-58.41	-0.213	-59.55	-0.203	-60.27	-0.118	-57.25	-0.149	-59.77	-0.162
-58.39	-0.213	-59.53	-0.203	-60.25	-0.118	-57.24	-0.149	-59.76	-0.162
-58.37	-0.213	-59.52	-0.203	-60.24	-0.118	-57.22	-0.149	-59.74	-0.162
-58.36	-0.214	-59.5	-0.203	-60.22	-0.118	-57.21	-0.149	-59.72	-0.163
-58.34	-0.214	-59.48	-0.203	-60.2	-0.119	-57.19	-0.149	-59.71	-0.163
-58.32	-0.214	-59.47	-0.203	-60.19	-0.119	-57.17	-0.149	-59.69	-0.163
-58.31	-0.214	-59.45	-0.204	-60.17	-0.119	-57.16	-0.149	-59.67	-0.163
-58.29	-0.214	-59.43	-0.204	-60.15	-0.119	-57.14	-0.149	-59.66	-0.164
-58.27	-0.214	-59.42	-0.205	-60.14	-0.119	-57.12	-0.149	-59.64	-0.164
-58.26	-0.214	-59.4	-0.205	-60.12	-0.119	-57.11	-0.15	-59.62	-0.164
-58.24	-0.214	-59.38	-0.205	-60.1	-0.119	-57.09	-0.15	-59.61	-0.164
-58.22	-0.214	-59.37	-0.205	-60.09	-0.119	-57.07	-0.15	-59.59	-0.164
-58.21	-0.214	-59.35	-0.206	-60.07	-0.119	-57.06	-0.15	-59.57	-0.164
-58.19	-0.215	-59.33	-0.206	-60.05	-0.119	-57.04	-0.15	-59.56	-0.164
-58.17	-0.215	-59.32	-0.206	-60.04	-0.119	-57.02	-0.15	-59.54	-0.164
-58.16	-0.215	-59.3	-0.206	-60.02	-0.119	-57.01	-0.15	-59.52	-0.164
-58.14	-0.215	-59.29	-0.206	-60	-0.119	-56.99	-0.15	-59.51	-0.164
-58.12	-0.216	-59.27	-0.206	-59.99	-0.12	-56.97	-0.15	-59.49	-0.164
-58.11	-0.216	-59.25	-0.206	-59.97	-0.12	-56.95	-0.15	-59.47	-0.164
-58.09	-0.216	-59.23	-0.206	-59.95	-0.12	-56.94	-0.15	-59.46	-0.164
-58.07	-0.216	-59.22	-0.206	-59.94	-0.12	-56.92	-0.15	-59.44	-0.165
-58.06	-0.216	-59.2	-0.206	-59.92	-0.12	-56.91	-0.15	-59.42	-0.165
-58.04	-0.216	-59.19	-0.207	-59.9	-0.12	-56.89	-0.15	-59.41	-0.165
-58.02	-0.216	-59.17	-0.207	-59.89	-0.12	-56.87	-0.15	-59.39	-0.165
-58.01	-0.216	-59.15	-0.207	-59.87	-0.12	-56.86	-0.15	-59.37	-0.165
-57.99	-0.216	-59.14	-0.207	-59.86	-0.12	-56.84	-0.15	-59.36	-0.165
-57.98	-0.217	-59.12	-0.207	-59.84	-0.12	-56.82	-0.15	-59.34	-0.165
-57.96	-0.217	-59.1	-0.207	-59.82	-0.12	-56.81	-0.15	-59.32	-0.166
-57.94	-0.217	-59.09	-0.207	-59.8	-0.12	-56.79	-0.15	-59.31	-0.166
-57.93	-0.217	-59.07	-0.207	-59.79	-0.121	-56.77	-0.15	-59.29	-0.166
-57.91	-0.217	-59.05	-0.207	-59.77	-0.121	-56.76	-0.15	-59.27	-0.166
-57.89	-0.217	-59.04	-0.207	-59.75	-0.121	-56.74	-0.15	-59.26	-0.166
-57.88	-0.217	-59.02	-0.207	-59.74	-0.121	-56.72	-0.15	-59.24	-0.166
-57.86	-0.217	-59	-0.208	-59.72	-0.121	-56.71	-0.15	-59.22	-0.166
-57.84	-0.217	-58.99	-0.208	-59.71	-0.121	-56.69	-0.15	-59.21	-0.166
-57.83	-0.217	-58.97	-0.208	-59.69	-0.122	-56.67	-0.151	-59.19	-0.167
-57.81	-0.217	-58.95	-0.208	-59.67	-0.122	-56.66	-0.151	-59.17	-0.167
-57.79	-0.217	-58.94	-0.209	-59.66	-0.122	-56.64	-0.151	-59.16	-0.167
-57.78	-0.217	-58.92	-0.209	-59.64	-0.122	-56.62	-0.151	-59.14	-0.167
-57.76	-0.218	-58.9	-0.209	-59.62	-0.122	-56.61	-0.151	-59.13	-0.167
-57.74	-0.218	-58.89	-0.209	-59.6	-0.122	-56.59	-0.151	-59.11	-0.167
-57.73	-0.218	-58.87	-0.209	-59.59	-0.122	-56.58	-0.151	-59.09	-0.167
-57.71	-0.219	-58.86	-0.209	-59.57	-0.122	-56.56	-0.151	-59.08	-0.167
-57.69	-0.219	-58.84	-0.209	-59.55	-0.122	-56.54	-0.151	-59.06	-0.167
-57.68	-0.219	-58.82	-0.209	-59.54	-0.122	-56.52	-0.151	-59.04	-0.167
-57.66	-0.219	-58.8	-0.209	-59.52	-0.122	-56.51	-0.151	-59.02	-0.167
-57.64	-0.219	-58.79	-0.209	-59.51	-0.122	-56.49	-0.151	-59.01	-0.167
-57.63	-0.219	-58.77	-0.209	-59.49	-0.122	-56.47	-0.151	-58.99	-0.167
-57.61	-0.219	-58.75	-0.209	-59.47	-0.122	-56.46	-0.151	-58.98	-0.167
-57.59	-0.219	-58.74	-0.209	-59.46	-0.122	-56.44	-0.151	-58.96	-0.168
-57.58	-0.219	-58.72	-0.209	-59.44	-0.123	-56.42	-0.151	-58.94	-0.168
-57.56	-0.219	-58.7	-0.209	-59.42	-0.123	-56.41	-0.151	-58.93	-0.168
-57.54	-0.219	-58.69	-0.209	-59.41	-0.123	-56.39	-0.151	-58.91	-0.168
-57.53	-0.219	-58.67	-0.209	-59.39	-0.124	-56.37	-0.151	-58.89	-0.168
-57.51	-0.219	-58.65	-0.21	-59.37	-0.124	-56.36	-0.151	-58.88	-0.168
-57.49	-0.22	-58.64	-0.21	-59.36	-0.124	-56.34	-0.151	-58.86	-0.168
-57.48	-0.22	-58.62	-0.21	-59.34	-0.124	-56.32	-0.151	-58.84	-0.168
-57.46	-0.221	-58.6	-0.21	-59.32	-0.124	-56.31	-0.151	-58.83	-0.169
-57.44	-0.221	-58.59	-0.21	-59.31	-0.124	-56.29	-0.152	-58.81	-0.169
-57.43	-0.221	-58.57	-0.211	-59.29	-0.124	-56.27	-0.152	-58.79	-0.169
-57.41	-0.221	-58.56	-0.211	-59.27	-0.124	-56.26	-0.152	-58.78	-0.169
-57.39	-0.221	-58.54	-0.211	-59.26	-0.124	-56.24	-0.152	-58.76	-0.169
-57.38	-0.221	-58.52	-0.211	-59.24	-0.124	-56.23	-0.152	-58.74	-0.169
-57.36	-0.221	-58.51	-0.211	-59.22	-0.125	-56.21	-0.152	-58.73	-0.169
-57.34	-0.221	-58.49	-0.211	-59.21	-0.125	-56.19	-0.152	-58.71	-0.169
-57.33	-0.221	-58.47	-0.211	-59.19	-0.125	-56.17	-0.152	-58.69	-0.169
-57.31	-0.221	-58.46	-0.211	-59.18	-0.125	-56.16	-0.152	-58.68	-0.169
-57.29	-0.221	-58.44	-0.211	-59.16	-0.125	-56.14	-0.152	-58.66	-0.169
-57.28	-0.221	-58.42	-0.211	-59.14	-0.125	-56.13	-0.152	-58.64	-0.169
-57.26	-0.221	-58.41	-0.211	-59.13	-0.125	-56.11	-0.152	-58.63	-0.169
-57.25	-0.222	-58.39	-0.211	-59.11	-0.125	-56.09	-0.152	-58.61	-0.169
-57.23	-0.222	-58.37	-0.212	-59.09	-0.125	-56.08	-0.152	-58.59	-0.169
-57.21	-0.222	-58.36	-0.212	-59.08	-0.126	-56.06	-0.152	-58.58	-0.169
-57.2	-0.222	-58.34	-0.212	-59.06	-0.126	-56.04	-0.152	-58.56	-0.169
-57.18	-0.222	-58.32	-0.212	-59.04	-0.126	-56.03	-0.152	-58.54	-0.169
-57.16	-0.222	-58.31	-0.212	-59.03	-0.126	-56.01	-0.152	-58.53	-0.17
-57.15	-0.222	-58.29	-0.212	-59.01	-0.126	-55.99	-0.152	-58.51	-0.17
-57.13	-0.222	-58.27	-0.212	-58.99	-0.126	-55.98	-0.152	-58.49	-0.17
-57.11	-0.222	-58.26	-0.212	-58.98	-0.126	-55.96	-0.152	-58.48	-0.17
-57.1	-0.222	-58.24	-0.212	-58.96	-0.126	-55.94	-0.152	-58.46	-0.17
-57.08	-0.222	-58.22	-0.212	-58.94	-0.126	-55.93	-0.152	-58.45	-0.17
-57.06	-0.222	-58.21	-0.212	-58.93	-0.126	-55.91	-0.152	-58.43	-0.17
-57.05	-0.222	-58.19	-0.212	-58.91	-0.126	-55.89	-0.152	-58.41	-0.171
-57.03	-0.222	-58.17	-0.212	-58.89	-0.126	-55.88	-0.152	-58.39	-0.171
-57.01	-0.222	-58.16	-0.212	-58.88	-0.127	-55.86	-0.153	-58.38	-0.171
-57	-0.223	-58.14	-0.212	-58.86	-0.127	-55.84	-0.153	-58.36	-0.171
-56.98	-0.223	-58.12	-0.212	-58.84	-0.127	-55.83	-0.153	-58.34	-0.171
-56.96	-0.223	-58.11	-0.212	-58.83	-0.127	-55.81	-0.153	-58.33	-0.171
-56.95	-0.223	-58.09	-0.212	-58.81	-0.127	-55.79	-0.153	-58.31	-0.171
-56.93	-0.223	-58.07	-0.212	-58.79	-0.127	-55.78	-0.153	-58.3	-0.171
-56.91	-0.223	-58.06	-0.212	-58.78	-0.127	-55.76	-0.153	-58.28	-0.171
-56.9	-0.223	-58.04	-0.212	-58.76	-0.127	-55.74	-0.153	-58.26	-0.171
-56.88	-0.223	-58.02	-0.212	-58.74	-0.127	-55.73	-0.153	-58.25	-0.171
-56.86	-0.223	-58.01	-0.213	-58.73	-0.127	-55.71	-0.153	-58.23	-0.171
-56.85	-0.223	-57.99	-0.213	-58.71	-0.128	-55.69	-0.153	-58.21	-0.172
-56.83	-0.223	-57.97	-0.213	-58.69	-0.128	-55.68	-0.153	-58.19	-0.172
-56.81	-0.223	-57.96	-0.213	-58.68	-0.128	-55.66	-0.153	-58.18	-0.172
-56.8	-0.223	-57.94	-0.213	-58.66	-0.128	-55.64	-0.153	-58.16	-0.172
-56.78	-0.223	-57.92	-0.213	-58.64	-0.129	-55.63	-0.153	-58.15	-0.172
-56.76	-0.223	-57.91	-0.213	-58.63	-0.129	-55.61	-0.153	-58.13	-0.172
-56.75	-0.223	-57.89	-0.213	-58.61	-0.129	-55.59	-0.153	-58.11	-0.172
-56.73	-0.223	-57.88	-0.213	-58.59	-0.129	-55.58	-0.153	-58.1	-0.172
-56.71	-0.223	-57.86	-0.213	-58.58	-0.129	-55.56	-0.153	-58.08	-0.172
-56.7	-0.223	-57.84	-0.213	-58.56	-0.129	-55.54	-0.153	-58.06	-0.172
-56.68	-0.223	-57.83	-0.213	-58.55	-0.129	-55.53	-0.153	-58.05	-0.172
-56.66	-0.224	-57.81	-0.213	-58.53	-0.129	-55.51	-0.153	-58.03	-0.172
-56.65	-0.224	-57.79	-0.213	-58.51	-0.129	-55.49	-0.153	-58.01	-0.172
-56.63	-0.224	-57.77	-0.213	-58.49	-0.13	-55.48	-0.153	-58	-0.172
-56.62	-0.224	-57.76	-0.213	-58.48	-0.13	-55.46	-0.153	-57.98	-0.172
-56.6	-0.224	-57.74	-0.213	-58.46	-0.13	-55.44	-0.153	-57.96	-0.172
-56.58	-0.224	-57.72	-0.213	-58.44	-0.131	-55.43	-0.153	-57.95	-0.172
-56.57	-0.224	-57.71	-0.213	-58.43	-0.131	-55.41	-0.153	-57.93	-0.172
-56.55	-0.224	-57.69	-0.213	-58.41	-0.131	-55.39	-0.153	-57.91	-0.172
-56.53	-0.224	-57.68	-0.213	-58.39	-0.132	-55.38	-0.154	-57.9	-0.172
-56.51	-0.224	-57.66	-0.213	-58.38	-0.132	-55.36	-0.154	-57.88	-0.172
-56.5	-0.224	-57.64	-0.214	-58.36	-0.132	-55.34	-0.154	-57.86	-0.172
-56.48	-0.224	-57.62	-0.214	-58.34	-0.132	-55.33	-0.154	-57.85	-0.172
-56.46	-0.224	-57.61	-0.214	-58.33	-0.132	-55.31	-0.154	-57.83	-0.172
-56.45	-0.224	-57.59	-0.214	-58.31	-0.132	-55.29	-0.154	-57.81	-0.172
-56.43	-0.225	-57.58	-0.214	-58.3	-0.132	-55.28	-0.154	-57.8	-0.173
-56.41	-0.225	-57.56	-0.214	-58.28	-0.132	-55.26	-0.154	-57.78	-0.173
-56.4	-0.225	-57.54	-0.214	-58.26	-0.132	-55.24	-0.154	-57.76	-0.173
-56.38	-0.225	-57.53	-0.214	-58.25	-0.132	-55.23	-0.154	-57.75	-0.173
-56.36	-0.225	-57.51	-0.214	-58.23	-0.132	-55.21	-0.154	-57.73	-0.173
-56.35	-0.225	-57.49	-0.214	-58.21	-0.133	-55.19	-0.154	-57.71	-0.173
-56.33	-0.225	-57.48	-0.214	-58.2	-0.133	-55.18	-0.154	-57.7	-0.173
-56.32	-0.225	-57.46	-0.214	-58.18	-0.133	-55.16	-0.154	-57.68	-0.173
[truncated: 15,475 more rows]

## Sheet: Figure 4b
Graphene Content	Tg (C)
0	65.255
0.01	66.1
0.025	71.49
0.05	70.44
0.1	70.14

[truncated: 9 more sheets: Figure 5b, Figure 5c, Figure 5d, Figure 6a, Figure 6b, Figure 6c, Figure 6d, Figure 6e, Figure 6f]
